# Supplementary material for: Type 2 cytokines sensitize human sensory neurons to itch-associated stimuli
Source: Front Mol Neurosci. 2023 Oct 5;16:1258823. doi: 10.3389/fnmol.2023.1258823 (PMC10586051; doi:10.3389/fnmol.2023.1258823)
Supplement: Supplementary file 2 [file Data_Sheet_1.XLSX]

## Sheet: Supplementary_Table2
	baseMean	log2FC_4	lfcSE_4	stat_4	pval_4	padj_4	log2FC_13	lfcSE_13	stat_13	pval_13	padj_13	log2FC_4_13	lfcSE_4_13	stat_4_13	pval_4_13	padj_4_13	log2FC_33	lfcSE_33	stat_33	pval_33	padj_33	log2FC_CIS	lfcSE_CIS	stat_CIS	pval_CIS	padj_CIS	symbol	biotype
ENSG00000108821	611408	0.167121	0.212779	0.785424	0.432205	1	0.512905	0.243768	2.10407	0.0353722	0.797967	0.229456	0.212778	1.07838	0.280863	1	0.148392	0.212779	0.697402	0.485551	1	0.291473	0.243769	1.19569	0.231817	1	COL1A1	protein-coding
ENSG00000115414	609032	-0.168063	0.358029	-0.46941	0.638776	1	0.381066	0.410173	0.929036	0.35287	1	-0.111741	0.358029	-0.312099	0.754965	1	0.163416	0.358029	0.456433	0.648078	1	0.27476	0.410174	0.669862	0.502946	1	FN1	protein-coding
ENSG00000164692	232967	0.212898	0.20573	1.03484	0.300743	1	0.530875	0.235692	2.25241	0.0242966	0.648528	0.27204	0.205729	1.32232	0.18606	1	0.184381	0.205731	0.896226	0.370132	1	0.461242	0.235695	1.95695	0.0503537	1	COL1A2	protein-coding
ENSG00000198804	223418	0.362875	0.166665	2.17728	0.02946	0.464817	0.293452	0.190937	1.5369	0.124317	1	0.0360066	0.166665	0.216042	0.828955	1	0.253527	0.166666	1.52117	0.128217	1	-0.17485	0.190944	-0.915709	0.35982	1	COX1	protein-coding
ENSG00000113140	186594	0.0364818	0.147058	0.248078	0.804074	1	0.226624	0.168475	1.34515	0.178576	1	0.163801	0.147055	1.11388	0.265333	1	0.1699	0.147057	1.15533	0.247954	1	0.273663	0.168477	1.62433	0.104304	1	SPARC	protein-coding
ENSG00000197746	180819	0.148723	0.120365	1.2356	0.216608	0.9509	-0.12542	0.137892	-0.909553	0.363058	1	0.155648	0.120364	1.29315	0.195958	1	0.253018	0.120366	2.10208	0.0355467	0.79255	0.120136	0.137892	0.87123	0.383629	1	PSAP	protein-coding
ENSG00000168542	169278	0.360351	0.195225	1.84583	0.0649173	0.642164	0.634383	0.223656	2.83643	0.00456214	0.202947	0.273077	0.195224	1.39879	0.161876	1	0.139433	0.195227	0.714212	0.475096	1	0.548281	0.223659	2.45142	0.0142295	0.741327	COL3A1	protein-coding
ENSG00000075624	148813	-0.0173521	0.128124	-0.135433	0.89227	1	0.0920108	0.14678	0.626863	0.530749	1	0.0753535	0.12812	0.588146	0.556434	1	-0.0654074	0.128126	-0.510494	0.609705	1	-0.110005	0.146787	-0.749421	0.453604	1	ACTB	protein-coding
ENSG00000115461	120590	-0.200581	0.348982	-0.574761	0.565453	1	-0.400549	0.399807	-1.00185	0.316414	1	-0.0324083	0.348979	-0.092866	0.92601	1	0.225375	0.34898	0.645811	0.518402	1	-0.172946	0.399807	-0.432574	0.665324	1	IGFBP5	protein-coding
ENSG00000156508	113865	-0.0952804	0.154541	-0.616537	0.53754	1	0.00467103	0.177047	0.026383	0.978952	1	0.00744738	0.154537	0.0481915	0.961564	1	0.0555896	0.15454	0.359709	0.719065	1	0.169389	0.177049	0.956737	0.3387	1	EEF1A1	protein-coding
ENSG00000198886	99954.6	0.245974	0.184961	1.32987	0.183562	0.90722	0.126038	0.211898	0.594805	0.551974	1	-0.129178	0.184963	-0.698398	0.484929	1	0.091699	0.184964	0.495766	0.620059	1	-0.432242	0.211915	-2.0397	0.0413801	1	ND4	protein-coding
ENSG00000102265	97606.5	0.188569	0.143324	1.31569	0.188279	0.915216	0.273722	0.164194	1.66707	0.0955009	1	0.326208	0.143319	2.2761	0.0228399	0.682788	-0.141057	0.143332	-0.984129	0.325052	1	0.180498	0.164201	1.09925	0.27166	1	TIMP1	protein-coding
ENSG00000100234	97406.5	-0.37603	0.193289	-1.94542	0.0517242	0.592186	-0.547614	0.22144	-2.47297	0.0133997	0.434713	-0.28252	0.193286	-1.46167	0.143832	1	-0.0687765	0.193287	-0.355825	0.721971	1	-0.491214	0.221444	-2.21823	0.0265389	1	TIMP3	protein-coding
ENSG00000184009	95646.4	-0.0504278	0.13659	-0.369191	0.711985	1	-0.0482076	0.156479	-0.308077	0.758024	1	0.00876039	0.136586	0.0641383	0.94886	1	-0.0548051	0.136592	-0.401231	0.68825	1	-0.0287281	0.156485	-0.183584	0.854339	1	ACTG1	protein-coding
ENSG00000063660	92125.7	0.105013	0.198062	0.530203	0.595971	1	-0.221531	0.226906	-0.97631	0.328911	1	0.114473	0.19806	0.577972	0.563283	1	0.0293179	0.198065	0.148022	0.882326	1	-0.195315	0.22691	-0.860759	0.389371	1	GPC1	protein-coding
ENSG00000120708	88975.2	-0.0205737	0.348593	-0.0590194	0.952937	1	0.506317	0.39936	1.26782	0.204862	1	0.0964093	0.348589	0.27657	0.78211	1	0.15457	0.348591	0.443413	0.657467	1	0.589538	0.399362	1.4762	0.13989	1	TGFBI	protein-coding
ENSG00000196924	83985.9	-0.133611	0.158035	-0.84545	0.39786	1	0.061352	0.181048	0.338871	0.734707	1	-0.118048	0.158031	-0.746989	0.45507	1	0.0335888	0.158034	0.212542	0.831684	1	0.0210402	0.181056	0.116209	0.907487	1	FLNA	protein-coding
ENSG00000210082	82355.3	0.246333	0.157841	1.56064	0.118608	0.798472	0.166809	0.180826	0.922484	0.356276	1	-0.0476086	0.157843	-0.301621	0.762941	1	0.0664356	0.157846	0.420889	0.673836	1	-0.168156	0.180842	-0.929849	0.352449	1	NA	NA
ENSG00000142173	80575.2	0.607921	0.205859	2.9531	0.00314605	0.105104	1.0724	0.235835	4.54724	5.44e-06	0.000859644	0.689929	0.205855	3.35153	0.00080366	0.0469302	0.0404009	0.205869	0.196246	0.844418	1	0.276456	0.235858	1.17213	0.241146	1	COL6A2	protein-coding
ENSG00000142156	78270.1	0.775556	0.337016	2.30124	0.0213779	0.389947	1.36327	0.386096	3.53092	0.000414111	0.0294984	0.829602	0.337014	2.46163	0.0138309	0.488701	-0.000593956	0.337025	-0.00176235	0.998594	1	0.262242	0.386114	0.679185	0.497021	1	COL6A1	protein-coding
ENSG00000131711	76528.3	0.0496819	0.202663	0.245146	0.806344	1	-0.169362	0.232174	-0.729463	0.465719	1	0.00469	0.202661	0.0231421	0.981537	1	0.160016	0.202664	0.789562	0.429783	1	-0.128115	0.232178	-0.551797	0.581088	1	MAP1B	protein-coding
ENSG00000175899	74272.2	0.00361948	0.206348	0.0175407	0.986005	1	-0.28521	0.236393	-1.20651	0.227621	1	0.0385117	0.206345	0.186637	0.851945	1	0.196694	0.206348	0.953214	0.340482	1	-0.0198864	0.236392	-0.0841247	0.932957	1	A2M	protein-coding
ENSG00000166710	71765.5	0.345933	0.149179	2.31891	0.0204	0.38171	0.127405	0.170898	0.745505	0.455967	1	0.360603	0.149176	2.41729	0.0156364	0.534939	0.232738	0.149186	1.56005	0.118748	1	0.0629049	0.170907	0.368064	0.712825	1	B2M	protein-coding
ENSG00000198712	71626.2	0.219478	0.15811	1.38813	0.165096	0.883068	0.217967	0.181134	1.20335	0.228842	1	-0.0825469	0.158113	-0.522076	0.601617	1	0.103142	0.158115	0.65232	0.514195	1	-0.273599	0.181157	-1.51028	0.130971	1	COX2	protein-coding
ENSG00000164733	67856.7	0.514231	0.139113	3.6965	0.000218593	0.0121507	0.756776	0.159354	4.74903	2.04e-06	0.00037454	0.635251	0.139107	4.56663	4.96e-06	0.000550992	0.205669	0.139125	1.4783	0.139327	1	-0.322673	0.159402	-2.02427	0.0429427	1	CTSB	protein-coding
ENSG00000105855	68403.8	0.14091	0.207825	0.678022	0.497758	1	-0.206976	0.238091	-0.869314	0.384675	1	-0.00139787	0.207825	-0.00672618	0.994633	1	0.14479	0.207828	0.696682	0.486002	1	-0.0280792	0.238093	-0.117934	0.90612	1	ITGB8	protein-coding
ENSG00000198727	67461	0.204606	0.184548	1.10869	0.267565	0.999319	0.0920455	0.211424	0.43536	0.663301	1	-0.117731	0.184551	-0.63793	0.523519	1	0.132218	0.184552	0.716426	0.473728	1	-0.340729	0.211443	-1.61144	0.107083	1	CYTB	protein-coding
ENSG00000198786	65843.2	0.265064	0.21615	1.2263	0.220087	0.956121	0.0864794	0.24763	0.349229	0.726918	1	-0.149174	0.216153	-0.690129	0.490113	1	0.15781	0.216153	0.730082	0.46534	1	-0.453402	0.247651	-1.83081	0.0671286	1	ND5	protein-coding
ENSG00000087086	63128.1	0.165169	0.163643	1.00933	0.312818	1	0.44735	0.187461	2.38637	0.0170158	0.520263	0.295307	0.163636	1.80465	0.0711291	1	0.0949332	0.163648	0.580107	0.561842	1	-0.214543	0.187489	-1.14429	0.252501	1	FTL	protein-coding
ENSG00000198938	62388.4	0.152516	0.150315	1.01465	0.310274	1	0.172029	0.172202	0.998996	0.317797	1	-0.0451383	0.150315	-0.300292	0.763955	1	0.0887892	0.150319	0.590671	0.554741	1	-0.234958	0.172226	-1.36424	0.172493	1	COX3	protein-coding
ENSG00000130635	58964.1	0.0865986	0.330489	0.262031	0.793297	1	0.540385	0.378619	1.42725	0.153506	1	0.111415	0.330486	0.337126	0.736022	1	0.243897	0.330488	0.737992	0.460519	1	0.569406	0.378622	1.50389	0.132609	1	COL5A1	protein-coding
ENSG00000019582	56750.7	0.263858	0.152773	1.72712	0.0841454	0.713836	0.13535	0.17502	0.773336	0.439323	1	0.328532	0.152767	2.15054	0.0315125	0.818462	0.238271	0.152777	1.5596	0.118855	1	0.1016	0.175032	0.580465	0.561601	1	CD74	protein-coding
ENSG00000133110	56064.8	0.816769	0.341884	2.38902	0.0168932	0.348759	1.15178	0.391672	2.94068	0.00327497	0.157924	0.698754	0.341882	2.04384	0.0409689	0.931147	0.228592	0.341892	0.668607	0.503746	1	0.110274	0.391698	0.281529	0.778305	1	POSTN	protein-coding
ENSG00000136999	56488.2	0.0158885	0.181804	0.0873935	0.930359	1	-0.0760827	0.20829	-0.365273	0.714908	1	0.297683	0.18179	1.63751	0.101525	1	0.667495	0.181789	3.67181	0.000240835	0.0175797	0.549445	0.208275	2.63808	0.00833762	0.55942	CCN3	protein-coding
ENSG00000064300	54617.5	-0.0818348	0.141421	-0.578661	0.562818	1	-0.210797	0.162007	-1.30116	0.193203	1	-0.0057486	0.141414	-0.0406509	0.967574	1	0.0347801	0.141422	0.245931	0.805736	1	-0.135196	0.162014	-0.834474	0.404014	1	NGFR	protein-coding
ENSG00000163359	54535.2	0.390006	0.340857	1.14419	0.252544	0.988811	0.859594	0.390496	2.20129	0.0277156	0.702735	0.433213	0.340854	1.27097	0.203741	1	0.193448	0.34086	0.567528	0.570355	1	0.45723	0.390508	1.17086	0.241655	1	COL6A3	protein-coding
ENSG00000169504	52129.3	0.18045	0.12492	1.44452	0.148591	0.857482	-0.0830491	0.14311	-0.580315	0.561702	1	0.0471063	0.124919	0.377096	0.706102	1	0.0739057	0.124929	0.591581	0.554131	1	-0.0486261	0.143121	-0.339755	0.734041	1	CLIC4	protein-coding
ENSG00000099194	51043.5	0.18425	0.125187	1.4718	0.141075	0.845177	-0.0113072	0.143414	-0.0788428	0.937158	1	0.131243	0.125183	1.04841	0.294449	1	0.225547	0.125191	1.80163	0.0716038	1	0.0991381	0.143421	0.691236	0.489417	1	SCD	protein-coding
ENSG00000167658	50932	-0.151295	0.138472	-1.0926	0.274568	1	0.0186318	0.15863	0.117455	0.906499	1	-0.0670788	0.138462	-0.484455	0.628063	1	-0.0269495	0.138471	-0.194623	0.845688	1	0.0579006	0.158639	0.364983	0.715124	1	EEF2	protein-coding
ENSG00000100345	50073.4	-0.103174	0.181367	-0.56887	0.569445	1	0.0558204	0.20778	0.268652	0.788198	1	-0.0358872	0.181359	-0.19788	0.843139	1	0.134001	0.181362	0.738863	0.45999	1	0.0423874	0.20779	0.203991	0.838361	1	MYH9	protein-coding
ENSG00000173402	47324.1	-0.118788	0.148834	-0.798126	0.424798	1	-0.26869	0.170501	-1.57588	0.115053	1	-0.13189	0.148828	-0.886191	0.375515	1	0.0651831	0.148833	0.437962	0.661414	1	0.0404224	0.170498	0.237084	0.812592	1	DAG1	protein-coding
ENSG00000144810	46964	-0.00148883	0.122952	-0.012109	0.990339	1	-0.195358	0.140859	-1.3869	0.165473	1	-0.0243344	0.122946	-0.197927	0.843102	1	0.182874	0.12295	1.48739	0.136912	1	0.175834	0.140853	1.24835	0.211903	1	COL8A1	protein-coding
ENSG00000132688	45626.1	0.0151406	0.169024	0.0895767	0.928624	1	-0.166716	0.193634	-0.860985	0.389246	1	0.147108	0.169015	0.87038	0.384093	1	0.126797	0.169025	0.750163	0.453156	1	-0.0258177	0.193638	-0.133329	0.893933	1	NES	protein-coding
ENSG00000159200	44871	0.27495	0.163194	1.6848	0.0920268	0.7345	0.0907281	0.186957	0.485289	0.627471	1	0.248346	0.16319	1.52182	0.128053	1	0.131061	0.163203	0.803052	0.421944	1	0.00285656	0.186972	0.015278	0.98781	1	RCAN1	protein-coding
ENSG00000142798	45975.5	-0.156741	0.206909	-0.757536	0.448729	1	-0.238631	0.23705	-1.00667	0.314094	1	-0.252276	0.206906	-1.21928	0.222738	1	-0.011792	0.206907	-0.056992	0.954552	1	0.00410901	0.23705	0.0173339	0.98617	1	HSPG2	protein-coding
ENSG00000198899	44574.5	0.213008	0.181955	1.17066	0.241736	0.976592	0.187577	0.208451	0.899861	0.368194	1	-0.113995	0.181959	-0.626485	0.530997	1	0.121433	0.181961	0.667355	0.504546	1	-0.338033	0.208484	-1.62138	0.104936	1	ATP6	protein-coding
ENSG00000123384	43935.6	0.10156	0.213619	0.475425	0.634484	1	0.35493	0.244728	1.4503	0.146974	1	-0.0151589	0.213616	-0.0709631	0.943427	1	0.145446	0.213619	0.680864	0.495957	1	0.12668	0.244746	0.517599	0.604738	1	LRP1	protein-coding
ENSG00000136830	42411.2	-0.0668622	0.122353	-0.546469	0.584744	1	-0.0653299	0.140162	-0.466102	0.641143	1	0.0613646	0.122338	0.501598	0.615951	1	0.308586	0.122341	2.52235	0.0116574	0.414087	0.408259	0.140149	2.91303	0.00357939	0.344581	NIBAN2	protein-coding
ENSG00000142192	41595.3	0.0747596	0.113381	0.659369	0.509659	1	-0.132503	0.129886	-1.02014	0.307661	1	0.0723732	0.113373	0.638365	0.523236	1	0.0552377	0.113389	0.487152	0.626151	1	0.0273954	0.129893	0.210907	0.83296	1	APP	protein-coding
ENSG00000124225	40996.9	-0.169394	0.152672	-1.10953	0.267201	0.999319	-0.200102	0.174892	-1.14415	0.252563	1	0.017073	0.152658	0.111838	0.910952	1	0.173198	0.152664	1.1345	0.256585	1	0.172833	0.174886	0.988258	0.323026	1	PMEPA1	protein-coding
ENSG00000182718	40515.3	0.151152	0.125256	1.20675	0.227529	0.964033	0.253285	0.143484	1.76525	0.0775222	1	0.24959	0.125244	1.99283	0.0462796	0.989259	0.0183492	0.125267	0.14648	0.883542	1	0.0961815	0.14351	0.670209	0.502724	1	ANXA2	protein-coding
ENSG00000085063	39858.8	0.151094	0.133423	1.13244	0.257449	0.994138	0.0396813	0.152829	0.259645	0.795138	1	0.301759	0.13341	2.26189	0.0237044	0.696119	0.223456	0.133428	1.67473	0.0939874	1	0.114788	0.152839	0.751036	0.452631	1	CD59	protein-coding
ENSG00000067225	39008.7	-0.0873083	0.141208	-0.618296	0.53638	1	-0.0279209	0.161762	-0.172605	0.862962	1	-0.0968844	0.141201	-0.686146	0.492621	1	-0.190204	0.141219	-1.34688	0.17802	1	-0.0103807	0.161775	-0.0641675	0.948837	1	PKM	protein-coding
ENSG00000012171	37928.4	0.259731	0.220225	1.17939	0.238243	0.974313	-0.0905693	0.252287	-0.358992	0.719601	1	0.207118	0.220223	0.940492	0.346965	1	-0.116451	0.220244	-0.528737	0.596988	1	-0.133113	0.252299	-0.527601	0.597776	1	SEMA3B	protein-coding
ENSG00000026025	37984.9	-0.0461031	0.144017	-0.320122	0.748876	1	-0.0430114	0.164982	-0.260704	0.794321	1	0.0184922	0.144007	0.128412	0.897823	1	-0.00469379	0.144021	-0.0325911	0.974001	1	-0.101891	0.165	-0.617522	0.53689	1	VIM	protein-coding
ENSG00000134871	38748.9	-0.131875	0.381942	-0.345274	0.729888	1	0.251545	0.437565	0.574875	0.565376	1	0.106562	0.381934	0.279006	0.780241	1	0.287067	0.381935	0.751611	0.452285	1	0.433413	0.437566	0.990508	0.321926	1	COL4A2	protein-coding
ENSG00000198763	37326.6	0.268986	0.196379	1.36973	0.170772	0.895563	0.0991656	0.224978	0.440778	0.659374	1	-0.0748293	0.196384	-0.381037	0.703176	1	0.0460821	0.19639	0.234646	0.814483	1	-0.440835	0.225018	-1.95912	0.0500993	1	ND2	protein-coding
ENSG00000187498	37826.7	-0.0398798	0.557986	-0.0714709	0.943023	1	0.317489	0.639251	0.496659	0.61943	1	0.105112	0.55798	0.188379	0.85058	1	0.518493	0.557979	0.929234	0.352768	1	0.571786	0.63925	0.894465	0.371073	1	COL4A1	protein-coding
ENSG00000182492	36191.5	-0.00809343	0.169343	-0.047793	0.961881	1	0.400339	0.193994	2.06366	0.03905	0.834981	0.280749	0.169323	1.65806	0.0973045	1	0.153115	0.169338	0.904193	0.365893	1	0.23039	0.194019	1.18746	0.235047	1	BGN	protein-coding
ENSG00000198888	34555.7	0.328939	0.165128	1.99203	0.0463683	0.570786	0.112141	0.189171	0.592802	0.553314	1	-0.0305866	0.165135	-0.185222	0.853055	1	0.071032	0.165144	0.430122	0.667107	1	-0.400491	0.189219	-2.11654	0.0342987	1	ND1	protein-coding
ENSG00000044115	34237.6	-0.0425104	0.142897	-0.297491	0.766092	1	-0.167611	0.163694	-1.02393	0.305868	1	0.0150621	0.142886	0.105414	0.916048	1	0.117719	0.142896	0.823807	0.410049	1	-0.0163971	0.1637	-0.100166	0.920213	1	CTNNA1	protein-coding
ENSG00000111640	33999.4	-0.146174	0.174756	-0.836443	0.402905	1	0.0833786	0.200196	0.416486	0.677054	1	-0.130438	0.174748	-0.746436	0.455404	1	-0.232632	0.174764	-1.33112	0.18315	1	0.0925065	0.200208	0.462053	0.644043	1	GAPDH	protein-coding
ENSG00000111799	33857.1	0.00680782	0.153476	0.0443576	0.964619	1	0.00202391	0.17583	0.0115106	0.990816	1	-0.19923	0.153475	-1.29812	0.194245	1	0.0210378	0.153479	0.137073	0.890973	1	-0.0587155	0.17585	-0.333895	0.738459	1	COL12A1	protein-coding
ENSG00000035862	32402.4	0.118698	0.12711	0.933825	0.350394	1	-0.0663283	0.145608	-0.455528	0.64873	1	0.107827	0.127102	0.848352	0.396242	1	0.0379972	0.127124	0.298898	0.765018	1	-0.09398	0.145629	-0.645336	0.518709	1	TIMP2	protein-coding
ENSG00000150093	33265.9	-0.156739	0.182493	-0.858878	0.390408	1	0.0624309	0.209064	0.298621	0.76523	1	-0.176957	0.182484	-0.969713	0.33219	1	0.182229	0.182482	0.998619	0.31798	1	0.342014	0.209063	1.63594	0.101852	1	ITGB1	protein-coding
ENSG00000182871	32448.5	-0.0363524	0.138625	-0.262235	0.79314	1	-0.228907	0.158825	-1.44125	0.149514	1	0.127716	0.138608	0.921424	0.356829	1	0.147747	0.138621	1.06584	0.286497	1	0.222151	0.158811	1.39884	0.161861	1	COL18A1	protein-coding
ENSG00000234745	31418.3	0.276887	0.140326	1.97318	0.0484754	0.58077	0.0584237	0.160739	0.363471	0.716253	1	0.261673	0.140319	1.86484	0.0622037	1	0.0669854	0.140349	0.477279	0.633164	1	-0.107365	0.160768	-0.667823	0.504246	1	HLA-B	protein-coding
ENSG00000131016	31287	-0.182676	0.141596	-1.29012	0.19701	0.9274	-0.285353	0.162208	-1.75918	0.0785463	1	-0.167569	0.141585	-1.18352	0.236602	1	0.101101	0.141588	0.714049	0.475197	1	0.043361	0.162202	0.267328	0.789217	1	AKAP12	protein-coding
ENSG00000163430	31834	-0.0188625	0.191854	-0.0983172	0.92168	1	0.432417	0.219781	1.96749	0.0491266	0.935228	0.109926	0.191839	0.573013	0.566636	1	0.213647	0.191846	1.11364	0.265433	1	0.492631	0.219791	2.24136	0.0250029	1	FSTL1	protein-coding
ENSG00000177606	30351.4	0.00217647	0.205379	0.0105973	0.991545	1	-0.16497	0.235277	-0.701174	0.483195	1	0.0564106	0.205371	0.274676	0.783565	1	0.0371995	0.205384	0.181121	0.856272	1	-0.181668	0.23529	-0.772102	0.440054	1	JUN	protein-coding
ENSG00000178209	30094.4	0.067501	0.160778	0.419841	0.674602	1	0.157121	0.184183	0.853069	0.393621	1	-0.0181993	0.160772	-0.113199	0.909873	1	-0.0510816	0.160789	-0.317694	0.750717	1	0.0875186	0.184204	0.475119	0.634702	1	PLEC	protein-coding
ENSG00000034510	29245.8	-0.0570929	0.180071	-0.317059	0.751199	1	-0.0030997	0.20628	-0.0150267	0.988011	1	0.255925	0.180051	1.4214	0.155199	1	-0.0629709	0.180078	-0.349687	0.726573	1	0.0837455	0.20629	0.405961	0.684772	1	TMSB10	protein-coding
ENSG00000206503	28642.2	0.162713	0.179445	0.906761	0.364533	1	-0.225273	0.205628	-1.09554	0.273282	1	0.166539	0.179434	0.928136	0.353337	1	-0.0204623	0.179466	-0.114018	0.909224	1	-0.154592	0.20566	-0.75169	0.452237	1	HLA-A	protein-coding
ENSG00000166147	29351.3	0.227062	0.423311	0.536396	0.591685	1	0.744054	0.484957	1.53427	0.124963	1	0.110398	0.423308	0.260799	0.794248	1	0.352694	0.423309	0.833183	0.404742	1	0.567879	0.484969	1.17096	0.241615	1	FBN1	protein-coding
ENSG00000167552	27995	0.062918	0.174546	0.360467	0.718498	1	-0.143261	0.199943	-0.71651	0.473677	1	0.038531	0.174541	0.220756	0.825282	1	-0.100718	0.174567	-0.576961	0.563966	1	-0.0274252	0.199952	-0.137159	0.890905	1	TUBA1A	protein-coding
ENSG00000122786	28793.5	0.108897	0.348372	0.312589	0.754593	1	0.481651	0.399105	1.20683	0.227498	1	0.140456	0.348364	0.403187	0.686811	1	0.352213	0.348366	1.01104	0.311995	1	0.28507	0.399121	0.714245	0.475076	1	CALD1	protein-coding
ENSG00000137801	28089.2	-0.0985007	0.397944	-0.247524	0.804503	1	0.101011	0.455903	0.221563	0.824654	1	-0.183	0.39794	-0.459868	0.645611	1	0.115692	0.39794	0.290727	0.77126	1	0.425964	0.4559	0.934336	0.35013	1	THBS1	protein-coding
ENSG00000205542	27039.1	0.138791	0.161485	0.859466	0.390083	1	0.36838	0.184977	1.99149	0.0464267	0.918054	0.291945	0.161469	1.80806	0.0705975	1	0.0279439	0.161499	0.173029	0.862629	1	0.149344	0.185009	0.807224	0.419537	1	TMSB4X	protein-coding
ENSG00000117984	26956.8	0.0659904	0.125813	0.524512	0.599922	1	-0.0122973	0.144114	-0.0853308	0.931998	1	0.237488	0.12579	1.88797	0.0590297	1	0.18632	0.125814	1.48091	0.13863	1	0.0853686	0.144128	0.592313	0.553641	1	CTSD	protein-coding
ENSG00000164176	26314.7	-0.0639961	0.144428	-0.4431	0.657694	1	-0.292906	0.165456	-1.7703	0.076678	1	-0.0665121	0.144417	-0.460556	0.645117	1	0.249228	0.144417	1.72575	0.0843926	1	0.0876879	0.165444	0.530015	0.596101	1	EDIL3	protein-coding
ENSG00000143878	26168	-0.125739	0.129161	-0.973504	0.330303	1	-0.150575	0.147965	-1.01764	0.30885	1	0.117711	0.12913	0.911569	0.361995	1	0.231676	0.129142	1.79396	0.0728203	1	0.445697	0.147933	3.01283	0.00258824	0.278419	RHOB	protein-coding
ENSG00000047849	25863.3	-0.0695237	0.119983	-0.579447	0.562288	1	-0.0391996	0.137443	-0.285206	0.775486	1	-0.0549165	0.119967	-0.457763	0.647123	1	0.0814062	0.119979	0.678501	0.497454	1	0.118545	0.137453	0.862438	0.388447	1	MAP4	protein-coding
ENSG00000107957	26035.5	-0.158885	0.217441	-0.730704	0.46496	1	-0.0230234	0.249103	-0.0924254	0.92636	1	-0.193718	0.217433	-0.890933	0.372965	1	0.280284	0.217426	1.2891	0.197362	1	0.181489	0.249105	0.728564	0.466268	1	SH3PXD2A	protein-coding
ENSG00000198695	25645.9	0.426541	0.18896	2.25731	0.0239886	0.417952	0.168519	0.216482	0.778443	0.436308	1	0.0349074	0.188969	0.184726	0.853444	1	0.19309	0.188976	1.02177	0.306889	1	-0.399088	0.216548	-1.84295	0.0653356	1	ND6	protein-coding
ENSG00000087460	25510.9	0.0262608	0.11022	0.238257	0.811681	1	0.113774	0.126243	0.901233	0.367464	1	0.166469	0.110195	1.51068	0.13087	1	0.0937072	0.110225	0.850145	0.395244	1	0.0657793	0.126277	0.520914	0.602426	1	GNAS	protein-coding
ENSG00000134013	25884.9	-0.0161034	0.324513	-0.0496233	0.960423	1	0.282306	0.371771	0.759355	0.44764	1	-0.00902794	0.324505	-0.0278206	0.977805	1	0.245823	0.324506	0.757528	0.448733	1	0.585453	0.371769	1.57478	0.115308	1	LOXL2	protein-coding
ENSG00000167460	25211.9	-0.125392	0.129799	-0.966048	0.33402	1	0.0670837	0.148687	0.451174	0.651864	1	-0.0639191	0.129779	-0.492521	0.622351	1	-0.00185432	0.129796	-0.0142864	0.988601	1	0.0381942	0.148716	0.256827	0.797312	1	TPM4	protein-coding
ENSG00000204525	24726.1	0.222592	0.139316	1.59775	0.110099	0.778396	-0.027917	0.159603	-0.174915	0.861146	1	0.277434	0.139303	1.99159	0.0464158	0.991372	0.0913426	0.139335	0.655561	0.512106	1	-0.0355685	0.15963	-0.222817	0.823678	1	HLA-C	protein-coding
ENSG00000058668	24800.7	-0.199101	0.188057	-1.05873	0.289724	1	-0.371336	0.215424	-1.72374	0.0847546	1	-0.218839	0.188049	-1.16374	0.244531	1	0.301514	0.188039	1.60347	0.108831	1	0.0728423	0.21541	0.338156	0.735245	1	ATP2B4	protein-coding
ENSG00000137076	24970.1	-0.16304	0.126122	-1.29272	0.196109	0.926408	-0.0525437	0.144471	-0.363698	0.716084	1	-0.14943	0.126106	-1.18496	0.236034	1	0.0806639	0.126111	0.639625	0.522416	1	-0.0218637	0.144494	-0.151312	0.879729	1	TLN1	protein-coding
ENSG00000074800	25179.5	-0.176047	0.175367	-1.00388	0.315439	1	0.0948375	0.200894	0.472078	0.636871	1	-0.178967	0.175356	-1.02059	0.307446	1	-0.170003	0.175371	-0.969389	0.332351	1	0.0987177	0.200911	0.491349	0.623179	1	ENO1	protein-coding
ENSG00000130203	24328.3	0.310396	0.190458	1.62973	0.103158	0.765402	0.458796	0.218161	2.10302	0.0354643	0.798547	0.398832	0.190447	2.09418	0.0362435	0.875621	0.271925	0.190469	1.42766	0.153389	1	-0.430369	0.218247	-1.97194	0.0486167	1	APOE	protein-coding
ENSG00000115306	24642.5	-0.0407401	0.131688	-0.309368	0.757041	1	-0.123885	0.150858	-0.821202	0.411531	1	-0.147841	0.131683	-1.1227	0.261564	1	0.112096	0.131686	0.851237	0.394638	1	0.0760115	0.150865	0.503839	0.614374	1	SPTBN1	protein-coding
ENSG00000106366	24858.2	-0.328092	0.433704	-0.756489	0.449356	1	0.379328	0.496849	0.763468	0.445184	1	-0.275193	0.433693	-0.634535	0.525732	1	0.411531	0.433683	0.948923	0.34266	1	1.31491	0.49683	2.6466	0.0081305	0.55534	SERPINE1	protein-coding
ENSG00000157227	23970.6	-0.107111	0.105573	-1.01457	0.310309	1	-0.132976	0.120933	-1.09959	0.271512	1	-0.107041	0.105557	-1.01406	0.310553	1	-0.111276	0.105585	-1.05389	0.291932	1	-0.175647	0.120971	-1.45198	0.146508	1	MMP14	protein-coding
ENSG00000151914	23927.6	-0.0649509	0.260006	-0.249806	0.802738	1	-0.267668	0.297872	-0.898599	0.368866	1	-0.206814	0.260004	-0.795428	0.426365	1	0.166778	0.260002	0.64145	0.52123	1	-0.148249	0.297879	-0.497681	0.618709	1	DST	protein-coding
ENSG00000080824	23517	0.112896	0.119029	0.948477	0.342887	1	-0.00695076	0.136337	-0.0509822	0.95934	1	0.0696115	0.11902	0.584874	0.558632	1	0.00741883	0.119052	0.0623159	0.950311	1	-0.122293	0.136378	-0.896716	0.36987	1	HSP90AA1	protein-coding
ENSG00000179403	22947.3	0.317007	0.199862	1.58613	0.112709	0.783749	-0.0147421	0.228943	-0.064392	0.948658	1	0.397181	0.199852	1.98737	0.046881	0.998677	-0.115222	0.199902	-0.576394	0.564349	1	0.0530148	0.228957	0.23155	0.816888	1	VWA1	protein-coding
ENSG00000135821	22573.5	0.249565	0.353065	0.706852	0.479658	1	-0.294458	0.404471	-0.728008	0.466608	1	-0.074722	0.353071	-0.211634	0.832392	1	-0.317755	0.353095	-0.899914	0.368166	1	-0.994147	0.404517	-2.45762	0.0139863	0.731525	GLUL	protein-coding
ENSG00000119280	22883.9	0.0908335	0.164635	0.551726	0.581136	1	-0.131418	0.188601	-0.696804	0.485926	1	0.0917442	0.164625	0.557291	0.577328	1	0.173775	0.16464	1.05549	0.291202	1	-0.0316802	0.188615	-0.167963	0.866613	1	C1orf198	protein-coding
ENSG00000044574	3.77493	29.8938	4.90602	6.09329	1.11e-09	2.56e-07	0	5.71923	0	1	1	27.8055	4.91728	5.65464	1.56e-08	3.99e-06	0	4.99758	0	1	1	0	5.7188	0	1	1	PKHD1	protein-coding
ENSG00000076706	22906.5	-0.254742	0.120053	-2.12192	0.0338447	0.493419	-0.241139	0.137515	-1.75354	0.0795094	1	0.00789856	0.120013	0.0658139	0.947526	1	0.149607	0.120027	1.24645	0.212599	1	0.160546	0.137498	1.16763	0.242957	1	MCAM	protein-coding
ENSG00000114270	22921.8	-0.0633442	0.342252	-0.185081	0.853166	1	-0.511537	0.392113	-1.30456	0.192042	1	-0.302426	0.342253	-0.883631	0.376896	1	0.348313	0.342244	1.01773	0.308804	1	0.064544	0.392099	0.164612	0.86925	1	COL7A1	protein-coding
ENSG00000197102	22351.3	0.129917	0.167552	0.775383	0.438114	1	0.0270414	0.191942	0.140883	0.887962	1	-0.0262708	0.167551	-0.156792	0.875408	1	-0.0373383	0.167572	-0.222819	0.823676	1	-0.0930866	0.191974	-0.484892	0.627753	1	DYNC1H1	protein-coding
ENSG00000163453	22783.8	-0.0875707	0.198843	-0.440401	0.659646	1	0.386274	0.227782	1.6958	0.0899234	1	0.221737	0.198812	1.11531	0.264718	1	0.186081	0.198828	0.93589	0.34933	1	0.497034	0.227793	2.18196	0.0291127	1	IGFBP7	protein-coding
ENSG00000100146	22141.6	-0.153878	0.199455	-0.771492	0.440416	1	-0.296857	0.228487	-1.29923	0.193864	1	0.00253209	0.199438	0.0126962	0.98987	1	0.150068	0.199447	0.75242	0.451798	1	0.0133052	0.228483	0.0582326	0.953563	1	SOX10	protein-coding
ENSG00000120885	22002.1	-0.0387475	0.212964	-0.181944	0.855627	1	-0.141213	0.24399	-0.578767	0.562747	1	0.13564	0.212944	0.636976	0.524141	1	0.35035	0.212947	1.64524	0.0999193	1	0.396237	0.243968	1.62414	0.104346	1	CLU	protein-coding
ENSG00000179218	21463.6	0.217414	0.106239	2.04646	0.0407114	0.536915	0.163746	0.121691	1.34559	0.178435	1	0.230838	0.106221	2.17318	0.0297664	0.789969	-0.112533	0.106288	-1.05875	0.289712	1	-0.108505	0.121766	-0.891093	0.372879	1	CALR	protein-coding
ENSG00000124942	21841.6	0.149678	0.210202	0.712069	0.476422	1	0.183599	0.240816	0.762404	0.445819	1	-0.125144	0.210205	-0.595342	0.551615	1	-0.0329565	0.210215	-0.156775	0.875422	1	-0.106752	0.240857	-0.443217	0.657609	1	AHNAK	protein-coding
ENSG00000204287	21302.9	0.23702	0.147846	1.60315	0.108901	0.777196	0.0859243	0.169369	0.507321	0.61193	1	0.369118	0.147826	2.49697	0.0125261	0.455672	0.233971	0.147857	1.58242	0.113555	1	0.0878029	0.169396	0.518328	0.604229	1	HLA-DRA	protein-coding
ENSG00000109971	21362.6	0.0776131	0.0987211	0.786185	0.431759	1	-0.0998013	0.11309	-0.882492	0.377511	1	0.0176263	0.0987089	0.178568	0.858277	1	-0.0617292	0.0987523	-0.625092	0.531911	1	-0.0289885	0.113118	-0.256267	0.797744	1	HSPA8	protein-coding
ENSG00000118523	22022.2	-0.325761	0.322132	-1.01127	0.311889	1	0.275755	0.369029	0.747244	0.454916	1	-0.172254	0.322114	-0.53476	0.592816	1	0.308997	0.322107	0.959297	0.337409	1	0.721826	0.36902	1.95606	0.0504577	1	CCN2	protein-coding
ENSG00000041982	20428.2	1.37536	0.187032	7.3536	1.93e-13	1.25e-10	1.48678	0.214237	6.93988	3.92e-12	3.86e-09	1.20832	0.187031	6.46054	1.04e-10	5.66e-08	-0.181701	0.187159	-0.970841	0.331628	1	-0.46705	0.214487	-2.17752	0.0294414	1	TNC	protein-coding
ENSG00000110321	20982.8	-0.117835	0.108915	-1.08191	0.279294	1	0.0147825	0.124747	0.1185	0.905671	1	-0.00811266	0.108883	-0.0745079	0.940606	1	0.106738	0.108902	0.980131	0.327021	1	0.114695	0.124767	0.919267	0.357956	1	EIF4G2	protein-coding
ENSG00000185624	21005.3	0.0815264	0.158152	0.515495	0.606207	1	0.371267	0.181159	2.0494	0.0404234	0.846374	0.174102	0.158131	1.101	0.270896	1	0.0229842	0.158162	0.145321	0.884458	1	0.204342	0.181198	1.12773	0.259436	1	P4HB	protein-coding
ENSG00000196230	20602.7	-0.0367156	0.149637	-0.245364	0.806174	1	-0.0210767	0.171403	-0.122965	0.902135	1	-0.0222343	0.149624	-0.148602	0.881868	1	-0.0774802	0.149652	-0.517734	0.604644	1	-0.07538	0.171435	-0.439701	0.660153	1	TUBB	protein-coding
ENSG00000204262	21149	0.30507	0.329664	0.925399	0.354759	1	0.648169	0.377669	1.71623	0.0861191	1	0.277979	0.329656	0.843239	0.399095	1	0.301024	0.329665	0.913121	0.361179	1	0.729945	0.377677	1.93273	0.05327	1	COL5A2	protein-coding
ENSG00000026508	20417.8	0.450606	0.112779	3.99548	6.46e-05	0.00421493	0.271465	0.129178	2.10148	0.0355985	0.799325	0.397739	0.112769	3.52704	0.000420238	0.0281252	0.141441	0.112826	1.25362	0.209982	1	0.13404	0.129231	1.03721	0.299636	1	CD44	protein-coding
ENSG00000089157	20590	-0.0346974	0.180124	-0.192631	0.847248	1	0.174412	0.20634	0.845266	0.397962	1	0.0704698	0.180106	0.391269	0.695598	1	-0.0176678	0.180129	-0.0980841	0.921865	1	0.0504051	0.206373	0.244243	0.807043	1	RPLP0	protein-coding
ENSG00000118257	20261.3	-0.224628	0.16249	-1.38241	0.166845	0.887218	-0.441126	0.186148	-2.36977	0.0177993	0.536806	-0.195972	0.162475	-1.20617	0.227753	1	0.0571029	0.16248	0.351446	0.725254	1	0.0304356	0.186126	0.163521	0.870108	1	NRP2	protein-coding
ENSG00000141753	20381.9	0.471022	0.198068	2.37808	0.0174029	0.355142	0.828055	0.226894	3.64952	0.000262726	0.0200828	0.464192	0.198056	2.34374	0.0190916	0.611691	-0.0863709	0.198111	-0.435972	0.662857	1	0.831816	0.226911	3.66582	0.000246545	0.0561742	IGFBP4	protein-coding
ENSG00000185585	20124.4	0.559726	0.138079	4.05366	5.04e-05	0.00341769	0.403247	0.158202	2.54894	0.010805	0.378745	0.613245	0.13806	4.44186	8.92e-06	0.000951676	0.343759	0.138104	2.48913	0.0128055	0.440963	0.331734	0.158246	2.09632	0.0360542	1	OLFML2A	protein-coding
ENSG00000167996	20274.9	-0.338227	0.159382	-2.12212	0.0338274	0.493419	0.102317	0.182543	0.560509	0.575132	1	-0.181246	0.159352	-1.1374	0.255372	1	0.183232	0.159347	1.14989	0.250189	1	0.548023	0.182527	3.00242	0.00267841	0.285805	FTH1	protein-coding
ENSG00000186340	20167.2	0.0300284	0.180355	0.166496	0.867767	1	0.173132	0.20662	0.837923	0.402074	1	-0.0836658	0.180347	-0.463916	0.642708	1	0.120807	0.180352	0.669839	0.502961	1	0.119361	0.206649	0.577603	0.563532	1	THBS2	protein-coding
ENSG00000096384	19405	0.0399271	0.136868	0.291719	0.770501	1	-0.0514773	0.156779	-0.328342	0.742653	1	0.0287421	0.136856	0.210018	0.833654	1	-0.160062	0.136901	-1.16918	0.242331	1	-0.187078	0.156827	-1.19289	0.232911	1	HSP90AB1	protein-coding
ENSG00000138448	19701.6	-0.069726	0.177409	-0.393024	0.694302	1	-0.239097	0.203262	-1.1763	0.239476	1	-0.147086	0.177399	-0.829124	0.407034	1	0.183246	0.177397	1.03297	0.301619	1	0.140011	0.203248	0.688866	0.490908	1	ITGAV	protein-coding
ENSG00000205336	19276.1	-0.162324	0.176997	-0.917101	0.35909	1	-0.337355	0.202734	-1.66403	0.0961064	1	-0.109324	0.176984	-0.617704	0.53677	1	0.0861093	0.176994	0.486509	0.626606	1	-0.0685049	0.202733	-0.337907	0.735433	1	ADGRG1	protein-coding
ENSG00000197694	19222.5	0.0284667	0.141786	0.200771	0.840877	1	-0.0999766	0.162403	-0.615608	0.538154	1	-0.0611827	0.141782	-0.431527	0.666085	1	-0.107153	0.141816	-0.755577	0.449903	1	-0.237525	0.162449	-1.46215	0.1437	1	SPTAN1	protein-coding
ENSG00000177469	19757.2	-0.110435	0.187741	-0.588232	0.556377	1	0.346031	0.215059	1.60901	0.107615	1	0.0275611	0.187717	0.146823	0.883272	1	-0.0243032	0.187738	-0.129453	0.897	1	0.249884	0.21509	1.16177	0.24533	1	CAVIN1	protein-coding
ENSG00000135862	19809.1	-0.266329	0.190526	-1.39786	0.162154	0.879934	-0.0712908	0.218273	-0.326613	0.743961	1	-0.264735	0.190509	-1.38962	0.164646	1	0.143572	0.190502	0.753649	0.45106	1	0.256419	0.218267	1.1748	0.240076	1	LAMC1	protein-coding
ENSG00000050165	18938	0.257612	0.110249	2.33663	0.0194585	0.373834	0.080836	0.126256	0.640256	0.522006	1	0.3186	0.110225	2.89044	0.00384703	0.179012	0.31357	0.110262	2.84385	0.00445717	0.204103	0.416388	0.126243	3.29829	0.000972746	0.14201	DKK3	protein-coding
ENSG00000115677	19057.3	0.00820498	0.149424	0.0549106	0.95621	1	0.0250573	0.17118	0.14638	0.883621	1	-0.0421368	0.149412	-0.282018	0.77793	1	0.0435021	0.149429	0.291122	0.770958	1	0.037434	0.171207	0.218647	0.826925	1	HDLBP	protein-coding
ENSG00000110651	2.29945	26.7183	4.9812	5.36382	8.15e-08	1.15e-05	0	5.72135	0	1	1	29.4316	4.95261	5.94263	2.8e-09	9.55e-07	35.9843	4.90355	7.33841	2.16e-13	4.79e-10	0	5.72092	0	1	1	OR2T1	protein-coding
ENSG00000198959	17873.6	2.44596	0.373782	6.5438	6e-11	1.97e-08	3.08538	0.428157	7.2062	5.75e-13	6.95e-10	2.65301	0.373774	7.0979	1.27e-12	1.4e-09	0.184885	0.37393	0.494437	0.620998	1	0.248605	0.428369	0.580353	0.561677	1	TGM2	protein-coding
ENSG00000150991	18557.6	0.0776364	0.149489	0.519346	0.60352	1	0.0505632	0.171237	0.295283	0.767778	1	0.0625937	0.149477	0.418753	0.675397	1	-0.000708537	0.149508	-0.00473913	0.996219	1	-0.0977349	0.171283	-0.570604	0.568268	1	UBC	protein-coding
ENSG00000127022	18536.5	0.186637	0.0994453	1.87679	0.0605475	0.626215	0.060436	0.113906	0.530578	0.595711	1	0.120218	0.0994318	1.20904	0.226646	1	0.0396917	0.099481	0.398988	0.689902	1	-0.0602813	0.113971	-0.528917	0.596863	1	CANX	protein-coding
ENSG00000004399	18468.2	-0.153412	0.122748	-1.24981	0.211369	0.946106	-0.19128	0.140624	-1.36022	0.173759	1	-0.26373	0.122739	-2.14872	0.0316569	0.818624	0.0788623	0.122735	0.642544	0.52052	1	0.00446885	0.140633	0.0317766	0.97465	1	PLXND1	protein-coding
ENSG00000166963	17930.7	0.0880776	0.138125	0.637664	0.523693	1	0.0156193	0.158206	0.098728	0.921354	1	0.0402377	0.138115	0.291334	0.770796	1	0.0456562	0.138145	0.330494	0.741027	1	-0.0800392	0.158249	-0.50578	0.613011	1	MAP1A	protein-coding
ENSG00000135919	17740.8	0.128093	0.143262	0.894115	0.37126	1	0.316259	0.16407	1.92759	0.0539062	0.982121	0.138936	0.143246	0.969912	0.332091	1	-0.101369	0.143303	-0.707376	0.479333	1	0.476224	0.164079	2.90241	0.00370307	0.349157	SERPINE2	protein-coding
ENSG00000142541	17835	0.0103128	0.200345	0.0514753	0.958947	1	0.171936	0.229511	0.749142	0.453772	1	0.120273	0.200326	0.600384	0.54825	1	-0.0521618	0.200356	-0.260346	0.794597	1	0.13038	0.229538	0.568011	0.570028	1	RPL13A	protein-coding
ENSG00000149212	17576.6	-0.0680277	0.222644	-0.305545	0.759951	1	-0.347918	0.255051	-1.36411	0.172533	1	-0.152103	0.22264	-0.683182	0.494492	1	0.193025	0.222639	0.86699	0.385948	1	0.219672	0.255027	0.861367	0.389036	1	SESN3	protein-coding
ENSG00000162512	17460.1	0.0523169	0.154529	0.338558	0.734943	1	-0.265403	0.177024	-1.49925	0.133807	1	-0.0667002	0.154526	-0.431645	0.666	1	0.0443221	0.154544	0.286792	0.774271	1	-0.19931	0.177047	-1.12575	0.260273	1	SDC3	protein-coding
ENSG00000147065	17457.1	0.080751	0.106271	0.75986	0.447338	1	0.123324	0.121716	1.01321	0.31096	1	0.184249	0.106238	1.73431	0.0828638	1	-0.0244313	0.106301	-0.229831	0.818223	1	0.052312	0.121773	0.429588	0.667496	1	MSN	protein-coding
ENSG00000100316	17463.2	-0.0120626	0.154963	-0.0778419	0.937954	1	0.169639	0.17751	0.955658	0.339245	1	0.0428013	0.154941	0.276242	0.782362	1	0.00521345	0.154969	0.0336418	0.973163	1	0.06407	0.177554	0.360848	0.718213	1	RPL3	protein-coding
ENSG00000169710	17188	0.00794412	0.1296	0.0612972	0.951123	1	-0.0606702	0.148444	-0.408709	0.682753	1	0.0812097	0.129577	0.626731	0.530836	1	-0.0280339	0.129621	-0.216276	0.828773	1	-0.0700407	0.148482	-0.471713	0.637132	1	FASN	protein-coding
ENSG00000139644	17248.2	0.0756833	0.110323	0.686018	0.492702	1	0.0355611	0.126367	0.281411	0.778395	1	0.120496	0.110296	1.09248	0.27462	1	0.137817	0.110329	1.24914	0.211614	1	0.0206798	0.126413	0.16359	0.870054	1	TMBIM6	protein-coding
ENSG00000134333	17438.9	-0.12223	0.167116	-0.731406	0.464531	1	0.0261582	0.191441	0.136638	0.891317	1	-0.221481	0.167107	-1.32538	0.185044	1	-0.0626554	0.167119	-0.374916	0.707723	1	0.169197	0.191453	0.883754	0.376829	1	LDHA	protein-coding
ENSG00000067560	17234.5	0.190943	0.108572	1.75868	0.0786324	0.694107	-0.00839484	0.124389	-0.0674886	0.946193	1	0.0511235	0.108565	0.4709	0.637712	1	0.103566	0.108596	0.953676	0.340248	1	0.13682	0.124407	1.09977	0.271431	1	RHOA	protein-coding
ENSG00000149257	17054.5	0.19007	0.213632	0.88971	0.373621	1	0.644069	0.244721	2.63185	0.00849206	0.321416	0.335411	0.213608	1.57021	0.116365	1	0.00046771	0.213649	0.00218915	0.998253	1	0.283885	0.244777	1.15977	0.246143	1	SERPINH1	protein-coding
ENSG00000133030	16815.8	-0.0154815	0.125558	-0.123301	0.901868	1	0.0223852	0.143805	0.155664	0.876298	1	0.0107394	0.125536	0.0855487	0.931825	1	0.185433	0.12555	1.47696	0.139687	1	-0.0386579	0.143852	-0.268734	0.788135	1	MPRIP	protein-coding
ENSG00000166598	4.2818	25.8652	4.90401	5.2743	1.33e-07	1.75e-05	0	5.71895	0	1	1	0	4.99758	0	1	1	25.5694	4.90514	5.21277	1.86e-07	3e-05	0	5.71852	0	1	1	CSAG3	protein-coding
ENSG00000128595	16948.8	0.0743339	0.199856	0.371938	0.709939	1	0.250754	0.228952	1.09523	0.273418	1	-0.000122664	0.199844	-0.000613798	0.99951	1	0.116435	0.199857	0.582595	0.560166	1	0.304012	0.22897	1.32774	0.184266	1	CALU	protein-coding
ENSG00000172270	16559.1	0.0918558	0.130053	0.706293	0.480006	1	0.0395082	0.148966	0.265217	0.790842	1	0.189251	0.130026	1.45549	0.145534	1	-0.0203739	0.130082	-0.156623	0.875542	1	0.147949	0.148986	0.993035	0.320693	1	BSG	protein-coding
ENSG00000212907	16682.6	0.290107	0.187718	1.54544	0.122241	0.805011	0.0471946	0.215059	0.219449	0.8263	1	-0.121907	0.187734	-0.64936	0.516106	1	0.110439	0.187739	0.588256	0.556361	1	-0.401558	0.215143	-1.86647	0.0619755	1	ND4L	protein-coding
ENSG00000108679	16367.7	0.142309	0.159166	0.894088	0.371275	1	-0.023395	0.182324	-0.128316	0.897899	1	0.093179	0.159157	0.585454	0.558243	1	-0.134737	0.159208	-0.846291	0.39739	1	-0.123988	0.182367	-0.679881	0.49658	1	LGALS3BP	protein-coding
ENSG00000137573	16061.8	0.733488	0.372411	1.96957	0.0488881	0.582352	1.2697	0.426601	2.97631	0.00291741	0.144349	0.731505	0.372404	1.96428	0.0494977	1	0.434466	0.372431	1.16657	0.243385	1	0.348905	0.426659	0.81776	0.413494	1	SULF1	protein-coding
ENSG00000091136	16107.3	0.0355413	0.122721	0.289612	0.772113	1	0.081947	0.140586	0.582898	0.559962	1	-0.0641927	0.122709	-0.52313	0.600884	1	-0.0158044	0.122738	-0.128765	0.897544	1	0.0574742	0.140634	0.408681	0.682774	1	LAMB1	protein-coding
ENSG00000131435	15711.3	-0.265527	0.195119	-1.36085	0.173562	0.899789	-0.331841	0.223514	-1.48466	0.137635	1	-0.101984	0.195093	-0.522748	0.60115	1	0.0628059	0.195104	0.321909	0.747521	1	0.0157712	0.223504	0.0705634	0.943745	1	PDLIM4	protein-coding
ENSG00000172020	15519.9	0.0945296	0.197774	0.477967	0.632674	1	-0.0304411	0.226527	-0.134382	0.893101	1	0.189835	0.197756	0.959946	0.337083	1	0.302126	0.197773	1.52764	0.126601	1	0.0115845	0.226548	0.0511349	0.959218	1	GAP43	protein-coding
ENSG00000115310	15698.6	0.0208137	0.112924	0.184316	0.853765	1	-0.0635996	0.12934	-0.491725	0.622914	1	-0.0224052	0.112908	-0.198437	0.842703	1	-0.146276	0.112968	-1.29484	0.195374	1	-0.115249	0.129394	-0.890679	0.373102	1	RTN4	protein-coding
ENSG00000146674	16298	-0.485813	0.195575	-2.48402	0.0129907	0.297298	-0.172099	0.224056	-0.768105	0.442425	1	-0.31804	0.195533	-1.62653	0.103837	1	0.341819	0.195502	1.74841	0.0803924	1	1.09424	0.223952	4.88607	1.03e-06	0.000942478	IGFBP3	protein-coding
ENSG00000164924	15644.7	-0.0875706	0.112297	-0.779812	0.435501	1	-0.0636102	0.128595	-0.494657	0.620842	1	-0.105671	0.112278	-0.941157	0.346624	1	-0.0320247	0.112311	-0.285143	0.775535	1	-0.0762435	0.128641	-0.592686	0.553391	1	YWHAZ	protein-coding
ENSG00000084234	15580.1	0.0621563	0.11201	0.55492	0.578949	1	0.0125823	0.128274	0.0980891	0.921862	1	0.0715021	0.111988	0.638481	0.52316	1	-0.0127619	0.112042	-0.113903	0.909315	1	-0.0806039	0.128337	-0.628066	0.52996	1	APLP2	protein-coding
ENSG00000164111	15488.8	-0.0737171	0.129319	-0.570039	0.568652	1	-0.0851484	0.148126	-0.574838	0.565401	1	-0.003839	0.12929	-0.029693	0.976312	1	0.0823833	0.129315	0.637074	0.524077	1	0.162909	0.148126	1.0998	0.271421	1	ANXA5	protein-coding
ENSG00000135404	15239.2	0.0427836	0.125185	0.341764	0.732528	1	0.160962	0.143361	1.12278	0.261533	1	0.257647	0.125141	2.05886	0.039508	0.917794	-0.024391	0.125211	-0.194799	0.84555	1	-0.0314022	0.143434	-0.218932	0.826703	1	CD63	protein-coding
ENSG00000174444	15369.3	-0.0674226	0.178332	-0.378073	0.705376	1	0.233208	0.204273	1.14165	0.2536	1	0.0583931	0.178305	0.32749	0.743297	1	0.028651	0.178331	0.160662	0.87236	1	0.0536604	0.204324	0.262624	0.79284	1	RPL4	protein-coding
ENSG00000130985	15024.4	0.00780909	0.135466	0.0576463	0.95403	1	-0.174295	0.155174	-1.12322	0.261345	1	0.110166	0.135437	0.813412	0.415982	1	-0.0208399	0.135487	-0.153815	0.877755	1	-0.200243	0.15522	-1.29006	0.197028	1	UBA1	protein-coding
ENSG00000091409	15133.8	-0.138847	0.184641	-0.751983	0.452061	1	-0.43754	0.211539	-2.06837	0.0386057	0.830569	-0.132006	0.184623	-0.715004	0.474606	1	0.244032	0.184618	1.32182	0.186227	1	0.0447362	0.211507	0.211511	0.832488	1	ITGA6	protein-coding
ENSG00000148180	14867.4	0.206085	0.170054	1.21188	0.225558	0.962288	-0.0196918	0.194796	-0.101089	0.91948	1	0.102832	0.17005	0.60472	0.545365	1	-0.248272	0.170118	-1.45941	0.144451	1	-0.27891	0.194863	-1.43132	0.152339	1	GSN	protein-coding
ENSG00000149218	14917.4	-0.0290641	0.157663	-0.184344	0.853744	1	-0.390675	0.180586	-2.16337	0.0305124	0.742413	-0.144563	0.157661	-0.916922	0.359183	1	0.0860793	0.157673	0.545937	0.585109	1	-0.0182328	0.18057	-0.100974	0.919571	1	ENDOD1	protein-coding
ENSG00000136156	14725.2	0.269875	0.121254	2.22569	0.0260347	0.436431	0.157905	0.13889	1.13691	0.255576	1	0.234432	0.121237	1.93366	0.0531545	1	0.144113	0.121288	1.18819	0.234759	1	0.142848	0.138937	1.02815	0.30388	1	ITM2B	protein-coding
ENSG00000167526	14810.6	-0.0375743	0.17852	-0.210477	0.833296	1	0.195037	0.204489	0.95378	0.340195	1	0.11101	0.178491	0.621937	0.533983	1	-0.0785175	0.178533	-0.439793	0.660087	1	0.0291713	0.204539	0.142619	0.886591	1	RPL13	protein-coding
ENSG00000109099	14516.1	0.24808	0.211801	1.17129	0.241483	0.976509	-0.134184	0.242636	-0.553027	0.580245	1	0.15933	0.211797	0.752276	0.451885	1	-0.025643	0.211838	-0.12105	0.903652	1	-0.128539	0.242663	-0.529703	0.596318	1	PMP22	protein-coding
ENSG00000143641	14613.4	-0.00759939	0.130096	-0.0584136	0.953419	1	-0.189619	0.149028	-1.27238	0.20324	1	0.0346949	0.13007	0.266739	0.78967	1	0.135694	0.130096	1.04303	0.296933	1	0.155432	0.149013	1.04308	0.296913	1	GALNT2	protein-coding
ENSG00000038382	14582.8	-0.190184	0.187284	-1.01549	0.309875	1	-0.382355	0.214565	-1.782	0.0747486	1	-0.228784	0.187271	-1.22168	0.221831	1	0.249158	0.187258	1.33056	0.183334	1	-0.0951341	0.21456	-0.443391	0.657483	1	TRIO	protein-coding
ENSG00000140988	14526.1	-0.0490067	0.195587	-0.250562	0.802153	1	0.203097	0.224048	0.906489	0.364677	1	0.117495	0.195559	0.600815	0.547963	1	-0.156678	0.195606	-0.800987	0.423139	1	0.0654129	0.224093	0.291901	0.770362	1	RPS2	protein-coding
ENSG00000074181	14841.7	-0.128032	0.222367	-0.575769	0.564771	1	0.182152	0.254744	0.71504	0.474584	1	-0.0307816	0.22234	-0.138444	0.88989	1	0.23129	0.222342	1.04024	0.298226	1	0.465136	0.254741	1.82591	0.0678633	1	NOTCH3	protein-coding
ENSG00000105223	14295.5	0.243836	0.101608	2.39977	0.0164053	0.343219	0.186663	0.116352	1.6043	0.108648	1	0.307103	0.101574	3.02345	0.00249913	0.122607	0.136665	0.101649	1.34448	0.178795	1	0.127707	0.116419	1.09696	0.272659	1	PLD3	protein-coding
ENSG00000119681	14888.1	-0.192792	0.333368	-0.578317	0.56305	1	0.214684	0.38191	0.562132	0.574026	1	-0.219844	0.333355	-0.65949	0.509581	1	0.177824	0.333349	0.533448	0.593724	1	0.338003	0.381919	0.885012	0.37615	1	LTBP2	protein-coding
ENSG00000123416	14243.8	0.0934873	0.14632	0.638924	0.522872	1	-0.0489809	0.167597	-0.292254	0.770092	1	-0.0244826	0.146316	-0.167327	0.867113	1	-0.144088	0.146369	-0.984416	0.324911	1	-0.154291	0.167651	-0.920307	0.357412	1	TUBA1B	protein-coding
ENSG00000172037	14526	0.0791424	0.11275	0.70193	0.482723	1	-0.0132028	0.129194	-0.102193	0.918603	1	0.0664943	0.112722	0.589898	0.555259	1	0.0964715	0.112758	0.855566	0.392238	1	0.148163	0.129214	1.14665	0.251525	1	LAMB2	protein-coding
ENSG00000140416	14897.5	-0.229412	0.332666	-0.689617	0.490435	1	0.268938	0.381104	0.705681	0.480387	1	-0.0687082	0.332634	-0.206558	0.836355	1	0.323257	0.332628	0.971828	0.331136	1	0.469986	0.381107	1.23321	0.217496	1	TPM1	protein-coding
ENSG00000130402	4.97507	25.6731	4.90386	5.23528	1.65e-07	2.1e-05	0	5.71897	0	1	1	24.2667	4.90757	4.94474	7.62e-07	0.000108334	0	4.99758	0	1	1	0	5.71855	0	1	1	NEUROD1	protein-coding
ENSG00000158710	14184.6	-0.221138	0.122487	-1.80541	0.0710109	0.662734	-0.173805	0.140284	-1.23895	0.215365	1	0.00412612	0.122431	0.0337016	0.973115	1	0.103857	0.122458	0.848102	0.396381	1	0.245001	0.140256	1.74681	0.0806702	1	TAGLN2	protein-coding
ENSG00000130508	14553.7	-0.166729	0.344284	-0.484279	0.628188	1	0.353445	0.394406	0.896146	0.370175	1	-0.053017	0.344264	-0.154001	0.877609	1	0.292829	0.344261	0.850601	0.394991	1	0.730302	0.394398	1.85169	0.0640708	1	PXDN	protein-coding
ENSG00000160789	14015.4	0.000344399	0.119426	0.00288379	0.997699	1	-0.156277	0.136811	-1.14228	0.253337	1	-0.0333084	0.119407	-0.278949	0.780284	1	-0.118212	0.119462	-0.98954	0.322399	1	-0.0990669	0.13685	-0.723909	0.469122	1	LMNA	protein-coding
ENSG00000118785	13630.5	0.0333862	0.228774	0.145935	0.883972	1	-0.273624	0.261972	-1.04448	0.296265	1	-0.359532	0.228811	-1.5713	0.116112	1	-0.137954	0.22883	-0.602868	0.546597	1	-1.89981	0.262264	-7.24386	4.36e-13	1.16e-08	SPP1	protein-coding
ENSG00000091986	14203.7	-0.0538346	0.231468	-0.232579	0.816088	1	0.627486	0.265139	2.36663	0.0179508	0.538148	0.0621454	0.231438	0.268518	0.788301	1	0.107515	0.231456	0.464518	0.642277	1	-0.240262	0.265279	-0.905697	0.365096	1	CCDC80	protein-coding
ENSG00000109846	13569.8	-0.000915698	0.227834	-0.00401914	0.996793	1	-0.206502	0.260961	-0.791313	0.428761	1	0.101413	0.227816	0.445154	0.656208	1	0.228484	0.227833	1.00286	0.31593	1	0.0500006	0.260961	0.191602	0.848054	1	CRYAB	protein-coding
ENSG00000265972	13662	0.17482	0.176265	0.991804	0.321293	1	0.0314934	0.201919	0.155971	0.876056	1	0.13556	0.176252	0.769126	0.441819	1	0.0526699	0.17629	0.298769	0.765116	1	-0.0823915	0.201968	-0.407942	0.683316	1	TXNIP	protein-coding
ENSG00000123989	13690.9	-0.0426204	0.105353	-0.404549	0.685809	1	0.00854131	0.120631	0.0708052	0.943553	1	0.0715149	0.105306	0.679114	0.497066	1	0.0492917	0.10536	0.467841	0.639898	1	0.0878828	0.120666	0.728312	0.466423	1	CHPF	protein-coding
ENSG00000113083	13694.3	0.735673	0.358439	2.05243	0.0401276	0.534199	1.42521	0.410607	3.47099	0.000518542	0.0356012	0.802407	0.358425	2.2387	0.0251754	0.713299	0.246625	0.35847	0.687994	0.491456	1	0.539381	0.410679	1.31339	0.189053	1	LOX	protein-coding
ENSG00000070756	13724.7	0.0993384	0.152193	0.652712	0.513942	1	0.248482	0.174338	1.42529	0.154073	1	0.0773625	0.152174	0.508382	0.611185	1	0.0751182	0.152206	0.493529	0.621639	1	0.0889733	0.174404	0.510156	0.609943	1	PABPC1	protein-coding
ENSG00000108175	13558.2	-0.2462	0.190841	-1.29008	0.197023	0.9274	-0.265969	0.218607	-1.21665	0.223736	1	-0.154045	0.190816	-0.807298	0.419495	1	0.122472	0.190819	0.641819	0.52099	1	-0.022401	0.218608	-0.102471	0.918383	1	ZMIZ1	protein-coding
ENSG00000277443	13541.4	-0.00364795	0.110941	-0.032882	0.973769	1	-0.0743281	0.127094	-0.584829	0.558663	1	-0.0461707	0.110919	-0.416257	0.677222	1	-0.050223	0.110966	-0.4526	0.650837	1	0.0167751	0.12713	0.131952	0.895022	1	MARCKS	protein-coding
ENSG00000106624	13545.4	0.169079	0.167689	1.00829	0.313316	1	0.404144	0.192084	2.104	0.0353785	0.797967	0.272472	0.167657	1.62518	0.104125	1	0.232578	0.167689	1.38696	0.165454	1	0.139514	0.192161	0.726026	0.467823	1	AEBP1	protein-coding
ENSG00000172757	13427.8	-0.092507	0.132459	-0.69838	0.484939	1	0.0527486	0.151707	0.347701	0.728065	1	0.0996714	0.132413	0.752731	0.451612	1	-0.132664	0.132482	-1.00137	0.316648	1	-0.0283988	0.151767	-0.187121	0.851566	1	CFL1	protein-coding
ENSG00000162430	13126.5	-0.0146412	0.182992	-0.0800103	0.936229	1	-0.183604	0.209591	-0.876009	0.381025	1	-0.0688429	0.182984	-0.376224	0.706751	1	-0.131938	0.183028	-0.720864	0.470994	1	-0.205752	0.209627	-0.981511	0.326341	1	SELENON	protein-coding
ENSG00000163399	12921	-0.043146	0.145505	-0.296526	0.766829	1	-0.171733	0.166652	-1.03049	0.302779	1	0.0125191	0.145481	0.0860533	0.931424	1	-0.189663	0.14555	-1.30308	0.192548	1	-0.183426	0.166696	-1.10036	0.271175	1	ATP1A1	protein-coding
ENSG00000114353	12947.4	-0.0110124	0.125062	-0.0880558	0.929832	1	0.0989213	0.143237	0.690615	0.489808	1	0.149239	0.125015	1.19377	0.232567	1	-0.0284521	0.125081	-0.227469	0.820059	1	0.0638319	0.143294	0.44546	0.655987	1	GNAI2	protein-coding
ENSG00000100097	12963.3	-0.117287	0.217292	-0.539768	0.589357	1	0.21469	0.248904	0.862543	0.388389	1	0.0576486	0.217262	0.265341	0.790747	1	-0.225446	0.217312	-1.03743	0.299536	1	0.17482	0.248935	0.702271	0.48251	1	LGALS1	protein-coding
ENSG00000132718	12752.2	0.103231	0.139432	0.740372	0.459074	1	-0.0798754	0.159696	-0.500171	0.616955	1	0.137262	0.139407	0.984608	0.324817	1	0.0954845	0.139456	0.684694	0.493537	1	0.0878459	0.159711	0.550031	0.582298	1	SYT11	protein-coding
ENSG00000277586	12566.1	0.252463	0.414111	0.609652	0.542093	1	0.211466	0.474351	0.4458	0.655742	1	-0.0432703	0.414124	-0.104486	0.916783	1	0.111877	0.414137	0.270146	0.787048	1	-0.254428	0.474391	-0.536325	0.591734	1	NEFL	protein-coding
ENSG00000136205	12742.9	0.175676	0.154694	1.13563	0.25611	0.992951	-0.00679582	0.177217	-0.0383475	0.969411	1	0.0779349	0.154685	0.50383	0.614381	1	0.0697274	0.154722	0.450663	0.652232	1	-0.0959686	0.177275	-0.541354	0.588264	1	TNS3	protein-coding
ENSG00000138760	12766.7	0.00995297	0.10392	0.0957756	0.923699	1	-0.242905	0.119042	-2.0405	0.0413005	0.854891	-0.157033	0.103918	-1.51111	0.130759	1	0.0999941	0.103929	0.962139	0.33598	1	-0.0623758	0.119059	-0.523909	0.600342	1	SCARB2	protein-coding
ENSG00000178031	12769.7	-0.077397	0.183217	-0.422434	0.672708	1	-0.382898	0.209898	-1.82421	0.0681205	1	-0.201331	0.18321	-1.09891	0.271809	1	0.243419	0.183198	1.32872	0.18394	1	0.0829526	0.209865	0.395266	0.692647	1	ADAMTSL1	protein-coding
ENSG00000163017	12510.1	-0.313233	0.347371	-0.901726	0.367203	1	-0.358751	0.397922	-0.901561	0.36729	1	-0.190592	0.347357	-0.548692	0.583217	1	-0.340056	0.347388	-0.978894	0.327632	1	-0.700538	0.397967	-1.76029	0.078358	1	ACTG2	protein-coding
ENSG00000198668	12669.3	-0.1958	0.103101	-1.89911	0.0575506	0.614598	-0.156689	0.118055	-1.32725	0.184425	1	-0.142086	0.10306	-1.37867	0.167998	1	-0.024065	0.103095	-0.233426	0.815431	1	-0.0370231	0.118088	-0.313522	0.753884	1	CALM1	protein-coding
ENSG00000095752	4.00705	25.5023	4.90591	5.19829	2.01e-07	2.51e-05	0	5.7193	0	1	1	23.1882	4.92175	4.71137	2.46e-06	0.00029852	0	4.99758	0	1	1	0	5.71887	0	1	1	PSMA8	protein-coding
ENSG00000133112	12614	-0.0887442	0.207835	-0.426993	0.669384	1	0.202884	0.238061	0.852233	0.394085	1	0.148407	0.207798	0.714192	0.475109	1	0.0172497	0.207835	0.0829973	0.933854	1	0.17989	0.238092	0.755548	0.44992	1	TPT1	protein-coding
ENSG00000147403	12715.8	-0.0243403	0.175457	-0.138725	0.889667	1	0.159617	0.200989	0.794158	0.427104	1	0.0627823	0.175426	0.357884	0.72043	1	-0.106321	0.175475	-0.605903	0.544579	1	0.0797104	0.201037	0.396496	0.691739	1	RPL10	protein-coding
ENSG00000101335	12673.3	-0.208376	0.164965	-1.26316	0.206533	0.937891	0.225731	0.188947	1.19468	0.232212	1	0.0421847	0.164909	0.255806	0.798101	1	0.0323351	0.164941	0.196041	0.844578	1	0.00796753	0.189025	0.0421507	0.966379	1	MYL9	protein-coding
ENSG00000117519	12503.8	-0.27836	0.111222	-2.50274	0.0123236	0.285627	-0.215241	0.127378	-1.68979	0.0910683	1	-0.229863	0.111181	-2.06746	0.0386905	0.908936	-0.0281025	0.111199	-0.252724	0.800482	1	-0.00292839	0.127387	-0.0229881	0.98166	1	CNN3	protein-coding
ENSG00000078369	12412	-0.111235	0.107791	-1.03196	0.302093	1	-0.085588	0.123458	-0.693254	0.48815	1	-0.119079	0.107759	-1.10506	0.269136	1	-0.0411602	0.107798	-0.381828	0.702589	1	0.0209838	0.123493	0.169919	0.865074	1	GNB1	protein-coding
ENSG00000089220	12336.5	-0.0451589	0.126862	-0.355969	0.721864	1	-0.152031	0.145293	-1.04638	0.295387	1	0.084161	0.126815	0.663651	0.506914	1	0.269828	0.126834	2.12741	0.0333864	0.774739	0.270854	0.145258	1.86464	0.0622321	1	PEBP1	protein-coding
ENSG00000009307	12333.6	0.0239244	0.106081	0.225529	0.821568	1	-0.0155316	0.121506	-0.127826	0.898287	1	-0.0248367	0.106057	-0.234184	0.814842	1	0.101165	0.106088	0.953602	0.340285	1	0.0527532	0.121551	0.434	0.664288	1	CSDE1	protein-coding
ENSG00000140526	12063.1	-0.0683816	0.171712	-0.398235	0.690457	1	-0.253779	0.196674	-1.29035	0.196928	1	-0.000596908	0.171687	-0.00347672	0.997226	1	0.141986	0.171708	0.826906	0.40829	1	-0.0391767	0.196679	-0.199191	0.842114	1	ABHD2	protein-coding
ENSG00000104435	11787.1	0.367377	0.21797	1.68545	0.0919019	0.734348	-0.0410201	0.249561	-0.164369	0.869441	1	0.0222183	0.218007	0.101916	0.918824	1	-0.0944678	0.218086	-0.433168	0.664893	1	-0.256871	0.249616	-1.02907	0.303449	1	STMN2	protein-coding
ENSG00000038427	12512.9	-0.200112	0.382237	-0.523529	0.600606	1	0.353154	0.437887	0.806497	0.419956	1	-0.303865	0.382227	-0.794986	0.426622	1	0.256936	0.382211	0.672234	0.501435	1	0.370212	0.437903	0.84542	0.397877	1	VCAN	protein-coding
ENSG00000072110	12298.2	-0.31232	0.214665	-1.45492	0.145691	0.854526	0.237946	0.245883	0.967719	0.333185	1	-0.195658	0.214628	-0.911612	0.361973	1	0.128225	0.214625	0.597436	0.550216	1	0.178123	0.245922	0.724305	0.468878	1	ACTN1	protein-coding
ENSG00000170027	11902.8	0.0249821	0.124785	0.200202	0.841323	1	-0.0954479	0.142889	-0.667985	0.504143	1	-0.136596	0.124788	-1.09462	0.273681	1	-0.190984	0.124856	-1.52964	0.126106	1	-0.238689	0.142972	-1.66948	0.0950233	1	YWHAG	protein-coding
ENSG00000122863	11933.1	-0.0421744	0.164793	-0.255923	0.79801	1	-0.120263	0.188737	-0.637198	0.523996	1	0.0472699	0.164763	0.286897	0.774191	1	0.216464	0.164781	1.31365	0.188965	1	0.187786	0.188728	0.995004	0.319734	1	CHST3	protein-coding
ENSG00000140105	11863.7	0.248325	0.129401	1.91903	0.0549809	0.603102	0.00402101	0.148246	0.027124	0.978361	1	0.0466817	0.129403	0.360748	0.718288	1	-0.168987	0.129487	-1.30505	0.191874	1	-0.209667	0.148347	-1.41335	0.157553	1	WARS1	protein-coding
ENSG00000260032	11936.7	-0.0139576	0.145112	-0.0961851	0.923374	1	-0.0733804	0.166228	-0.441443	0.658892	1	-0.100721	0.145098	-0.694159	0.487583	1	0.0613292	0.145117	0.422618	0.672574	1	0.0158511	0.166258	0.0953402	0.924045	1	NORAD	ncRNA
ENSG00000185896	11833.9	0.22266	0.10333	2.15484	0.0311742	0.47934	0.198896	0.118346	1.68063	0.0928353	1	0.207075	0.103299	2.00461	0.0450048	0.970599	0.123546	0.10337	1.19518	0.232016	1	0.0849686	0.118445	0.717369	0.473147	1	LAMP1	protein-coding
ENSG00000154096	11624.9	0.017424	0.183206	0.0951061	0.924231	1	-0.188699	0.209796	-0.89944	0.368418	1	-0.0691393	0.183205	-0.377388	0.705885	1	-0.305447	0.183291	-1.66646	0.0956208	1	-0.303327	0.209849	-1.44546	0.14833	1	THY1	protein-coding
ENSG00000171867	11655.5	0.185702	0.166778	1.11347	0.265508	0.999319	-0.119251	0.191038	-0.624227	0.532479	1	0.120497	0.166769	0.722539	0.469963	1	-0.0456178	0.166832	-0.273436	0.784518	1	-0.11119	0.19108	-0.581906	0.56063	1	PRNP	protein-coding
ENSG00000204628	11777.1	-0.0122189	0.169114	-0.0722525	0.942401	1	0.0576662	0.193712	0.297691	0.765939	1	-0.000880468	0.169092	-0.00520703	0.995845	1	-0.0246454	0.16913	-0.145718	0.884144	1	-0.0139654	0.193764	-0.0720747	0.942542	1	RACK1	protein-coding
ENSG00000110900	11750.8	-0.0253314	0.189929	-0.133373	0.893898	1	-0.392928	0.217603	-1.80571	0.0709644	1	0.0931254	0.189897	0.4904	0.623851	1	0.371665	0.1899	1.95716	0.0503291	0.913418	0.372796	0.217526	1.7138	0.0865657	1	TSPAN11	protein-coding
ENSG00000092841	11747.7	-0.255458	0.132709	-1.92495	0.0542356	0.600861	0.0266475	0.151971	0.175346	0.860808	1	0.0197754	0.13264	0.149091	0.881482	1	-0.161979	0.132711	-1.22054	0.22226	1	0.102934	0.152006	0.677172	0.498297	1	MYL6	protein-coding
ENSG00000174748	11745.8	-0.0798593	0.170603	-0.468099	0.639714	1	0.0868772	0.195415	0.444578	0.656625	1	0.0269604	0.17057	0.158061	0.874409	1	-0.00465542	0.170607	-0.0272874	0.978231	1	0.0329521	0.195464	0.168584	0.866124	1	RPL15	protein-coding
ENSG00000197747	11607	-0.141933	0.182872	-0.776135	0.437669	1	-0.0666811	0.209447	-0.318368	0.750206	1	0.0695328	0.18283	0.380314	0.703712	1	0.0347479	0.182869	0.190015	0.849297	1	0.168389	0.20945	0.803958	0.421421	1	S100A10	protein-coding
ENSG00000035403	11850	-0.169795	0.161535	-1.05113	0.293197	1	-0.179597	0.185068	-0.970435	0.33183	1	-0.139223	0.161503	-0.862049	0.388661	1	0.220189	0.161496	1.36344	0.172745	1	0.17424	0.185049	0.94159	0.346402	1	VCL	protein-coding
ENSG00000105429	11648	-0.102492	0.178674	-0.573628	0.56622	1	-0.22135	0.204682	-1.08144	0.279503	1	-0.0691688	0.17865	-0.387174	0.698627	1	0.111468	0.178664	0.623894	0.532697	1	0.139266	0.204666	0.680455	0.496217	1	MEGF8	protein-coding
ENSG00000082641	11561.3	0.069184	0.100775	0.686519	0.492386	1	0.0996101	0.11541	0.8631	0.388082	1	0.0837803	0.100736	0.831681	0.405589	1	0.0384995	0.100805	0.381921	0.70252	1	0.172597	0.115458	1.49489	0.134944	1	NFE2L1	protein-coding
ENSG00000142089	11353.6	0.172855	0.218771	0.790118	0.429459	1	-0.0308756	0.250612	-0.123201	0.901948	1	-0.0118734	0.218774	-0.0542724	0.956718	1	-0.287991	0.218838	-1.316	0.188174	1	-0.208543	0.250671	-0.831942	0.405442	1	IFITM3	protein-coding
ENSG00000187955	7.53939	22.3145	4.71317	4.7345	2.2e-06	0.000209878	0	5.45608	0	1	1	0	4.76493	0	1	1	0	4.76493	0	1	1	0	5.45571	0	1	1	ATP1B4	protein-coding
ENSG00000089597	11339	0.101937	0.117365	0.868546	0.385096	1	0.0534821	0.134447	0.397793	0.690782	1	0.0935082	0.117334	0.796941	0.425486	1	0.0570197	0.117391	0.485725	0.627163	1	0.068942	0.134506	0.512557	0.608261	1	GANAB	protein-coding
ENSG00000111897	11213.5	0.0441409	0.111454	0.396045	0.692072	1	-0.0134247	0.127631	-0.105184	0.91623	1	0.037811	0.111424	0.339344	0.73435	1	0.0436486	0.111482	0.391531	0.695404	1	0.108872	0.127662	0.852812	0.393764	1	SERINC1	protein-coding
ENSG00000196262	11184.7	0.0254883	0.152712	0.166904	0.867446	1	0.0505539	0.174912	0.289024	0.772563	1	0.105911	0.15268	0.69368	0.487883	1	-0.14266	0.152758	-0.933898	0.350356	1	-0.00413416	0.174969	-0.0236279	0.981149	1	PPIA	protein-coding
ENSG00000134107	11217.5	-0.101511	0.117724	-0.862281	0.388533	1	-0.092021	0.134809	-0.682605	0.494856	1	-0.0776714	0.117689	-0.659974	0.509271	1	0.005807	0.11773	0.0493248	0.96066	1	0.109771	0.134821	0.814203	0.415529	1	BHLHE40	protein-coding
ENSG00000231389	10992.1	0.126845	0.165984	0.764198	0.444749	1	0.0743463	0.190059	0.391175	0.695668	1	0.314063	0.165944	1.89258	0.0584132	1	0.171265	0.166009	1.03167	0.302229	1	0.0519097	0.190107	0.273055	0.784811	1	HLA-DPA1	protein-coding
ENSG00000204592	11034.6	0.295021	0.155335	1.89926	0.0575301	0.614598	0.161498	0.17792	0.907699	0.364037	1	0.244237	0.155322	1.57246	0.115844	1	-0.10346	0.155416	-0.665694	0.505606	1	-0.0707486	0.178011	-0.397439	0.691043	1	HLA-E	protein-coding
ENSG00000169116	11095.2	-0.129939	0.169937	-0.764632	0.444491	1	-0.35857	0.194661	-1.84202	0.0654719	1	0.0994429	0.169872	0.5854	0.558279	1	0.526308	0.169858	3.09851	0.00194496	0.101329	0.101276	0.19461	0.520405	0.602781	1	PARM1	protein-coding
ENSG00000115504	11006.4	0.22177	0.155155	1.42935	0.152905	0.865442	0.0512757	0.177729	0.288504	0.772961	1	0.0951728	0.155148	0.61343	0.539592	1	0.174364	0.15518	1.12362	0.261173	1	-0.0111955	0.177789	-0.0629709	0.94979	1	EHBP1	protein-coding
ENSG00000140564	11102.1	-0.203635	0.129976	-1.56672	0.117181	0.795722	-0.173365	0.148862	-1.1646	0.24418	1	-0.0812414	0.129923	-0.625305	0.531771	1	0.182786	0.12993	1.40681	0.159485	1	0.0728726	0.148862	0.489533	0.624465	1	FURIN	protein-coding
ENSG00000007237	10999.7	-0.0525196	0.135715	-0.386983	0.698769	1	-0.0962082	0.155413	-0.619049	0.535884	1	-0.0770089	0.135693	-0.567523	0.570359	1	0.125373	0.135712	0.923818	0.355581	1	0.139482	0.155416	0.897472	0.369467	1	GAS7	protein-coding
ENSG00000161203	10972.6	0.0648278	0.1296	0.500214	0.616924	1	0.307627	0.148398	2.07298	0.0381743	0.827697	0.157468	0.129557	1.21543	0.224202	1	-0.0735409	0.129646	-0.567243	0.570549	1	0.114252	0.148493	0.769412	0.441648	1	AP2M1	protein-coding
ENSG00000112769	11195.5	-0.0424809	0.178239	-0.238336	0.81162	1	0.135032	0.204183	0.661327	0.508402	1	-0.134391	0.178223	-0.754064	0.450811	1	0.153023	0.178223	0.858603	0.390559	1	0.302783	0.204198	1.48279	0.13813	1	LAMA4	protein-coding
ENSG00000114867	11010.1	-0.111909	0.122042	-0.916967	0.35916	1	0.047424	0.139766	0.339309	0.734377	1	-0.0875159	0.122004	-0.717319	0.473178	1	-0.10194	0.122059	-0.835168	0.403623	1	-0.109296	0.139864	-0.781442	0.434542	1	EIF4G1	protein-coding
ENSG00000167978	10943.7	-0.115585	0.190761	-0.605914	0.544572	1	-0.0538081	0.21851	-0.24625	0.805489	1	-0.234223	0.190754	-1.22788	0.219493	1	-0.0626074	0.19077	-0.328183	0.742773	1	-0.278582	0.218585	-1.27448	0.202494	1	SRRM2	protein-coding
ENSG00000134824	10910.8	0.255598	0.123789	2.06479	0.0389429	0.526304	0.145044	0.141814	1.02278	0.306413	1	0.0821638	0.123786	0.663757	0.506846	1	-0.109925	0.123875	-0.887388	0.37487	1	0.113182	0.141883	0.797708	0.42504	1	FADS2	protein-coding
ENSG00000204291	11122	0.187719	0.151794	1.23666	0.216212	0.950488	0.193001	0.173931	1.10964	0.267154	1	0.241004	0.151754	1.58812	0.11226	1	0.427425	0.151768	2.8163	0.00485803	0.216938	1.01686	0.173822	5.85001	4.92e-09	1.45e-05	COL15A1	protein-coding
ENSG00000011028	11124.7	0.300799	0.336353	0.894296	0.371164	1	0.77848	0.385314	2.02038	0.0433441	0.880468	0.35617	0.336334	1.05898	0.28961	1	0.289893	0.336356	0.861863	0.388763	1	0.600774	0.385351	1.55903	0.118989	1	MRC2	protein-coding
ENSG00000161091	10776.5	0.112855	0.196541	0.574208	0.565827	1	-0.203838	0.225147	-0.905356	0.365277	1	0.194729	0.196516	0.990906	0.321731	1	-0.0148565	0.196575	-0.0755764	0.939756	1	-0.229961	0.225191	-1.02118	0.307168	1	MFSD12	protein-coding
ENSG00000196498	10982.7	-0.204968	0.118799	-1.72534	0.0844663	0.71428	-0.0229041	0.136055	-0.168345	0.866312	1	-0.126325	0.118747	-1.06382	0.28741	1	-0.0151144	0.11878	-0.127247	0.898745	1	0.0691259	0.136094	0.507929	0.611503	1	NCOR2	protein-coding
ENSG00000101439	10683	0.221835	0.154705	1.43392	0.151595	0.86427	0.332774	0.177176	1.87821	0.0603518	1	0.231122	0.154681	1.49418	0.135127	1	-0.0093281	0.15476	-0.0602745	0.951937	1	0.0927951	0.177266	0.523479	0.600641	1	CST3	protein-coding
ENSG00000106278	10730.4	0.0705042	0.18145	0.38856	0.697602	1	-0.147698	0.20786	-0.710567	0.477353	1	0.0450666	0.181431	0.248395	0.803829	1	0.383211	0.181429	2.11218	0.0346709	0.789379	0.183662	0.207846	0.883644	0.376888	1	PTPRZ1	protein-coding
ENSG00000101160	10482.2	0.689202	0.142945	4.82146	1.43e-06	0.000140837	0.855364	0.163651	5.22674	1.73e-07	4.48e-05	0.783174	0.142913	5.48007	4.25e-08	9.57e-06	0.130459	0.143064	0.91189	0.361826	1	-0.489515	0.16405	-2.98395	0.00284556	0.299523	CTSZ	protein-coding
ENSG00000137818	10737.7	-0.144525	0.186819	-0.773607	0.439163	1	0.237354	0.213966	1.10931	0.267299	1	0.175575	0.18676	0.940113	0.34716	1	0.0263923	0.186809	0.14128	0.887649	1	0.186195	0.214013	0.87002	0.384289	1	RPLP1	protein-coding
ENSG00000161016	10746.7	-0.0445823	0.179896	-0.247822	0.804272	1	0.20364	0.206056	0.988275	0.323018	1	0.149445	0.179851	0.830938	0.406009	1	-0.128678	0.17992	-0.715194	0.474489	1	0.211167	0.206095	1.02461	0.305547	1	RPL8	protein-coding
ENSG00000141367	10738.2	0.131331	0.142581	0.921099	0.356999	1	-0.0606092	0.163356	-0.371026	0.710618	1	-0.0204073	0.142575	-0.143134	0.886185	1	0.0216438	0.142615	0.151764	0.879373	1	-0.0539594	0.163411	-0.330208	0.741243	1	CLTC	protein-coding
ENSG00000148248	10696.9	0.0420494	0.116537	0.360825	0.71823	1	0.137522	0.133459	1.03044	0.302804	1	0.161533	0.116481	1.38677	0.165512	1	0.040065	0.116557	0.343736	0.731045	1	0.0838739	0.133537	0.628096	0.529941	1	SURF4	protein-coding
ENSG00000143761	10671.3	-0.0153572	0.126704	-0.121205	0.903528	1	0.0475878	0.145105	0.327955	0.742946	1	0.0445378	0.126665	0.351619	0.725124	1	-0.122359	0.126748	-0.965372	0.334359	1	0.0361527	0.145165	0.249046	0.803325	1	ARF1	protein-coding
ENSG00000197956	10585.5	-0.117728	0.207253	-0.568043	0.570006	1	-0.0601682	0.237388	-0.25346	0.799913	1	-0.0170456	0.207226	-0.0822562	0.934443	1	-0.250427	0.207289	-1.20811	0.227006	1	0.0363856	0.237409	0.153261	0.878192	1	S100A6	protein-coding
ENSG00000177706	10671.7	-0.0755847	0.136733	-0.552792	0.580406	1	-0.121776	0.156627	-0.777491	0.436869	1	-0.163573	0.136718	-1.19642	0.231533	1	-0.211077	0.136778	-1.54321	0.122779	1	-0.0477083	0.156667	-0.304521	0.760731	1	FAM20C	protein-coding
ENSG00000071127	10703.3	-0.0989358	0.123533	-0.800883	0.4232	1	0.124787	0.141469	0.882083	0.377732	1	-0.0140806	0.123483	-0.114029	0.909215	1	0.00212415	0.123531	0.0171952	0.986281	1	0.068872	0.141543	0.48658	0.626556	1	WDR1	protein-coding
ENSG00000111669	10690.7	-0.107996	0.166434	-0.64888	0.516416	1	0.0100106	0.190647	0.0525086	0.958123	1	-0.143346	0.166413	-0.861386	0.389025	1	-0.222853	0.166465	-1.33874	0.180655	1	0.0946468	0.190676	0.496375	0.61963	1	TPI1	protein-coding
ENSG00000083444	10680	-0.0152876	0.173644	-0.0880398	0.929845	1	0.32109	0.19888	1.6145	0.10642	1	0.0856641	0.173606	0.493439	0.621702	1	-0.0589457	0.173662	-0.339428	0.734287	1	0.156955	0.198948	0.788927	0.430155	1	PLOD1	protein-coding
ENSG00000130294	10388	-0.0227982	0.22201	-0.10269	0.918209	1	-0.243234	0.254269	-0.956602	0.338768	1	-0.0193049	0.221997	-0.0869602	0.930703	1	0.045389	0.222029	0.204428	0.838019	1	-0.318762	0.254314	-1.25342	0.210053	1	KIF1A	protein-coding
ENSG00000108654	10520.7	0.0605412	0.126644	0.478043	0.632619	1	-0.161892	0.14509	-1.11581	0.264505	1	-0.0156842	0.126627	-0.123861	0.901425	1	0.0557678	0.126668	0.440269	0.659743	1	0.0121783	0.145111	0.0839242	0.933117	1	DDX5	protein-coding
ENSG00000149591	10746.7	-0.374027	0.34899	-1.07174	0.283836	1	0.363621	0.399771	0.909573	0.363048	1	0.078096	0.348937	0.223811	0.822905	1	0.286056	0.348942	0.819781	0.412341	1	0.191678	0.399812	0.47942	0.63164	1	TAGLN	protein-coding
ENSG00000173812	10355.5	0.03328	0.150555	0.22105	0.825054	1	0.113761	0.172447	0.659687	0.509455	1	0.180549	0.150506	1.19961	0.23029	1	0.0902868	0.150561	0.599668	0.548728	1	0.241547	0.172473	1.4005	0.161365	1	EIF1	protein-coding
ENSG00000146013	10194.7	0.363593	0.147644	2.46264	0.0137919	0.309138	0.0566073	0.169166	0.334626	0.737907	1	0.435279	0.147604	2.94897	0.00318835	0.152639	0.398941	0.147653	2.70188	0.00689483	0.286691	0.243073	0.169177	1.43679	0.150777	1	GFRA3	protein-coding
ENSG00000161638	10593.9	-0.520768	0.235975	-2.20688	0.0273227	0.445664	-0.110327	0.270316	-0.40814	0.683171	1	-0.380566	0.235931	-1.61304	0.106736	1	-0.0667097	0.235929	-0.282754	0.777366	1	0.430903	0.270279	1.59429	0.110871	1	ITGA5	protein-coding
ENSG00000090863	10218.4	0.0448628	0.113513	0.39522	0.69268	1	-0.0830091	0.130029	-0.638388	0.523221	1	-0.0558314	0.113496	-0.491924	0.622773	1	0.045542	0.113537	0.40112	0.688332	1	0.0493263	0.130062	0.379253	0.7045	1	GLG1	protein-coding
ENSG00000159176	10213.7	-0.0888535	0.113772	-0.780978	0.434816	1	0.000356096	0.130313	0.00273262	0.99782	1	-0.107582	0.113735	-0.9459	0.3442	1	-0.173826	0.11381	-1.52733	0.126679	1	0.0545085	0.130366	0.418118	0.675861	1	CSRP1	protein-coding
ENSG00000168385	10074.3	-0.0305659	0.116501	-0.262367	0.793039	1	0.0900055	0.133421	0.674599	0.49993	1	0.0712117	0.116441	0.611571	0.540822	1	0.116589	0.116489	1.00086	0.316893	1	0.105988	0.133485	0.794006	0.427192	1	SEPTIN2	protein-coding
ENSG00000184640	10038	-0.110846	0.103355	-1.07248	0.283506	1	-0.120139	0.118368	-1.01496	0.310123	1	-0.0779505	0.103306	-0.754559	0.450514	1	-0.00931672	0.103358	-0.0901399	0.928176	1	-0.00327703	0.11841	-0.0276753	0.977921	1	SEPTIN9	protein-coding
ENSG00000113721	10267.8	-0.0499398	0.18708	-0.266943	0.789513	1	0.0403524	0.214347	0.188258	0.850675	1	-0.0272768	0.187047	-0.145828	0.884057	1	0.134258	0.187062	0.717723	0.472928	1	0.122681	0.214382	0.572254	0.56715	1	PDGFRB	protein-coding
ENSG00000116260	9913.05	0.675534	0.162791	4.1497	3.33e-05	0.00235256	0.765219	0.186446	4.10424	4.06e-05	0.00431115	0.57179	0.16278	3.51266	0.000443643	0.0293955	0.0184338	0.162909	0.113154	0.909909	1	0.158646	0.186612	0.850134	0.39525	1	QSOX1	protein-coding
ENSG00000170348	9799.08	0.194392	0.11564	1.68102	0.0927596	0.736368	0.0316246	0.132455	0.238757	0.811294	1	0.169839	0.11561	1.46907	0.141813	1	0.0601222	0.115695	0.519662	0.603299	1	0.0216456	0.13253	0.163326	0.870261	1	TMED10	protein-coding
ENSG00000058262	9841.01	0.0463416	0.136583	0.339293	0.734389	1	0.139114	0.156447	0.88921	0.37389	1	0.0652765	0.136546	0.478056	0.63261	1	-0.030138	0.136613	-0.220609	0.825397	1	0.0679192	0.156525	0.43392	0.664346	1	SEC61A1	protein-coding
ENSG00000112531	9761.56	0.114564	0.144064	0.795229	0.42648	1	-0.0488871	0.16503	-0.296231	0.767054	1	-0.0444544	0.14406	-0.308583	0.757638	1	0.0866367	0.144089	0.601271	0.54766	1	0.037437	0.165068	0.226798	0.820581	1	QKI	protein-coding
ENSG00000103335	9785.95	0.0368575	0.149748	0.24613	0.805581	1	-0.238521	0.171577	-1.39017	0.164476	1	-0.157181	0.14975	-1.04962	0.293893	1	-0.00244584	0.149774	-0.0163301	0.986971	1	-0.132486	0.171613	-0.772002	0.440113	1	PIEZO1	protein-coding
ENSG00000134308	9699.47	0.0225268	0.104229	0.216129	0.828887	1	0.0301435	0.119311	0.252646	0.800542	1	0.0195483	0.104191	0.18762	0.851175	1	0.0970227	0.104246	0.930705	0.352006	1	0.0996181	0.119365	0.834564	0.403963	1	YWHAQ	protein-coding
ENSG00000087116	9955.71	0.109926	0.352044	0.312249	0.754851	1	0.483771	0.403303	1.19952	0.230325	1	0.268179	0.352012	0.761847	0.446151	1	0.411004	0.352021	1.16756	0.242986	1	0.424826	0.403336	1.05328	0.292213	1	ADAMTS2	protein-coding
ENSG00000198911	9739.68	-0.124773	0.105662	-1.18087	0.237654	0.973455	-0.10516	0.121003	-0.869069	0.384809	1	-0.0619295	0.105606	-0.58642	0.557594	1	0.054774	0.105647	0.518461	0.604136	1	-0.0611623	0.12107	-0.505181	0.613432	1	SREBF2	protein-coding
ENSG00000148303	9740.91	-0.101195	0.175717	-0.575897	0.564685	1	0.143255	0.201257	0.7118	0.476589	1	0.101218	0.175666	0.576196	0.564483	1	-0.0898401	0.175731	-0.511237	0.609185	1	0.0290789	0.201325	0.144437	0.885155	1	RPL7A	protein-coding
ENSG00000110955	9651.3	0.133325	0.118022	1.12966	0.258619	0.995322	0.11318	0.13517	0.837313	0.402417	1	0.120036	0.11799	1.01734	0.308993	1	-0.0329956	0.118084	-0.279425	0.779919	1	0.0782086	0.135251	0.578249	0.563096	1	ATP5F1B	protein-coding
ENSG00000046653	9644.69	-0.0282321	0.179295	-0.157461	0.874881	1	-0.312161	0.205381	-1.51991	0.128533	1	-0.0454039	0.179275	-0.253264	0.800064	1	0.317082	0.17927	1.76874	0.076937	1	0.143266	0.205343	0.69769	0.485371	1	GPM6B	protein-coding
ENSG00000115415	9951.86	0.215354	0.208389	1.03342	0.301407	1	0.265279	0.238768	1.11103	0.266554	1	-0.276643	0.208418	-1.32735	0.184394	1	-0.114917	0.208433	-0.551339	0.581401	1	-0.0625187	0.238884	-0.261711	0.793544	1	STAT1	protein-coding
ENSG00000171603	9657.28	0.0121751	0.109021	0.111676	0.91108	1	-0.000347126	0.124855	-0.00278023	0.997782	1	0.0531796	0.108973	0.488007	0.625545	1	-0.0177084	0.109055	-0.16238	0.871007	1	0.0742199	0.124908	0.594197	0.552381	1	CLSTN1	protein-coding
ENSG00000141756	9650.05	0.103454	0.179581	0.576083	0.564559	1	0.382714	0.205675	1.86077	0.0627768	1	0.183096	0.179545	1.01978	0.307833	1	0.0247427	0.179607	0.13776	0.89043	1	0.291155	0.205732	1.41521	0.157006	1	FKBP10	protein-coding
ENSG00000174437	9625.88	-0.0399226	0.116303	-0.343263	0.731401	1	-0.0519199	0.133194	-0.389806	0.69668	1	-0.0265151	0.116263	-0.228061	0.819599	1	0.007683	0.116319	0.0660509	0.947337	1	-0.0346936	0.133261	-0.260343	0.794599	1	ATP2A2	protein-coding
ENSG00000204580	9526.18	-0.238472	0.172482	-1.38259	0.166791	0.887218	-0.423315	0.197585	-2.14244	0.0321578	0.763569	-0.0821979	0.172433	-0.476694	0.63358	1	0.0605476	0.172457	0.351087	0.725523	1	-0.0870116	0.197566	-0.440419	0.659634	1	DDR1	protein-coding
ENSG00000072682	9490.35	0.286836	0.118732	2.41582	0.0156999	0.33452	0.215139	0.135992	1.582	0.113649	1	0.399785	0.118673	3.36878	0.000755025	0.0445231	0.32639	0.118745	2.74866	0.005984	0.258528	0.344544	0.136025	2.53294	0.011311	0.654733	P4HA2	protein-coding
ENSG00000198840	9460.48	0.257094	0.168231	1.52822	0.126457	0.813988	0.100885	0.192715	0.523493	0.600631	1	0.188758	0.168217	1.12211	0.261815	1	0.120069	0.16827	0.71355	0.475506	1	-0.149946	0.192826	-0.777625	0.43679	1	ND3	protein-coding
ENSG00000275832	9468.21	-0.126087	0.161701	-0.779753	0.435536	1	-0.166516	0.185228	-0.898976	0.368665	1	0.0620395	0.161644	0.383803	0.701125	1	0.155458	0.161674	0.961548	0.336277	1	0.0847755	0.185228	0.457682	0.647181	1	ARHGAP23	protein-coding
ENSG00000211459	9388.33	0.132043	0.191159	0.690751	0.489722	1	0.0835442	0.218938	0.381589	0.702766	1	-0.101268	0.19117	-0.529729	0.5963	1	-0.0766115	0.191214	-0.40066	0.688671	1	-0.205707	0.219031	-0.93917	0.347644	1	NA	NA
ENSG00000167004	9340.9	0.152079	0.120153	1.26572	0.205615	0.937402	0.213949	0.137596	1.55491	0.119969	1	0.177272	0.120112	1.47589	0.139973	1	-0.103066	0.120234	-0.857213	0.391327	1	-0.0339002	0.137737	-0.246122	0.805588	1	PDIA3	protein-coding
ENSG00000024422	9426.77	0.0429519	0.163489	0.26272	0.792767	1	0.293446	0.187265	1.567	0.117114	1	0.163984	0.163441	1.00333	0.315704	1	-0.0858394	0.163523	-0.524938	0.599626	1	0.171668	0.187346	0.916313	0.359503	1	EHD2	protein-coding
ENSG00000103994	9378.27	-0.236046	0.231274	-1.02063	0.307429	1	-0.34563	0.264925	-1.30463	0.192017	1	-0.11732	0.23124	-0.507352	0.611908	1	0.458378	0.231215	1.98248	0.047426	0.889279	0.201774	0.264883	0.761751	0.446209	1	ZNF106	protein-coding
ENSG00000104368	9238.15	0.336336	0.161249	2.08582	0.0369948	0.514915	0.184466	0.184668	0.998907	0.31784	1	0.32757	0.161228	2.03172	0.0421817	0.942603	-0.0849677	0.161353	-0.526594	0.598476	1	0.178419	0.184718	0.9659	0.334094	1	PLAT	protein-coding
ENSG00000138119	9276.33	0.0797266	0.125391	0.635823	0.524892	1	0.0362775	0.143619	0.252594	0.800582	1	-0.0199105	0.125374	-0.158809	0.87382	1	-0.0618973	0.125445	-0.493423	0.621713	1	-0.174271	0.14375	-1.21232	0.225391	1	MYOF	protein-coding
ENSG00000171314	9299.86	-0.126335	0.147344	-0.857416	0.391215	1	0.0378366	0.168735	0.224237	0.822573	1	-0.105992	0.14731	-0.719516	0.471823	1	-0.141323	0.14737	-0.958964	0.337577	1	0.0297339	0.168792	0.176157	0.860171	1	PGAM1	protein-coding
ENSG00000070404	9287.66	-0.312513	0.133226	-2.34574	0.0189892	0.368765	-0.216776	0.152547	-1.42104	0.155306	1	-0.0520933	0.133132	-0.39129	0.695583	1	0.113563	0.13316	0.852833	0.393752	1	0.378034	0.152464	2.4795	0.0131567	0.703149	FSTL3	protein-coding
ENSG00000168056	9210.48	0.0551009	0.135667	0.406148	0.684634	1	0.118485	0.155368	0.762614	0.445694	1	-0.0359128	0.13565	-0.264745	0.791206	1	0.0248275	0.135697	0.182963	0.854827	1	0.0984763	0.155434	0.633556	0.526371	1	LTBP3	protein-coding
ENSG00000080573	9330.6	0.428027	0.184142	2.32444	0.0201018	0.380146	0.519617	0.210996	2.46268	0.0137903	0.444055	0.50826	0.184097	2.76083	0.00576552	0.248685	0.11568	0.184201	0.62801	0.529998	1	0.739056	0.211009	3.50249	0.000460939	0.0862474	COL5A3	protein-coding
ENSG00000108953	9059.9	0.0550277	0.116206	0.473537	0.63583	1	-0.0348416	0.133077	-0.261815	0.793464	1	0.00733771	0.11618	0.0631579	0.949641	1	-0.0233356	0.116257	-0.200724	0.840914	1	-0.120117	0.133182	-0.901904	0.367108	1	YWHAE	protein-coding
ENSG00000229117	9119.5	-0.0325067	0.178815	-0.18179	0.855748	1	0.111304	0.204816	0.543434	0.586831	1	0.184511	0.178759	1.03218	0.301988	1	0.0141461	0.178823	0.0791068	0.936948	1	0.202144	0.204848	0.9868	0.323741	1	RPL41	protein-coding
ENSG00000165119	9130.87	-0.110343	0.110444	-0.999082	0.317755	1	-0.0232084	0.126461	-0.183522	0.854388	1	-0.0305659	0.110382	-0.276909	0.78185	1	0.124671	0.110416	1.12911	0.258852	1	0.0786343	0.126509	0.621571	0.534224	1	HNRNPK	protein-coding
ENSG00000005884	8980.97	-0.0101534	0.138468	-0.0733266	0.941546	1	-0.199192	0.158597	-1.25596	0.20913	1	-0.0556402	0.138445	-0.401894	0.687762	1	0.0147182	0.138493	0.106274	0.915365	1	0.0318906	0.158602	0.201074	0.840641	1	ITGA3	protein-coding
ENSG00000165280	8972.75	0.0445519	0.118416	0.376232	0.706744	1	-0.100295	0.135644	-0.7394	0.459664	1	0.0256548	0.118383	0.21671	0.828434	1	-0.0676303	0.118471	-0.57086	0.568095	1	-0.0755967	0.135716	-0.557023	0.577512	1	VCP	protein-coding
ENSG00000030582	8928.07	0.2368	0.128708	1.83983	0.0657936	0.643881	0.237848	0.147409	1.61353	0.10663	1	0.295252	0.128663	2.29476	0.0217467	0.664913	0.0575976	0.128768	0.447296	0.654661	1	-0.053828	0.147567	-0.364769	0.715284	1	GRN	protein-coding
ENSG00000104904	8969.9	-0.058174	0.147353	-0.394794	0.692995	1	0.0981106	0.168748	0.581402	0.56097	1	0.00947877	0.147309	0.0643464	0.948694	1	0.0120602	0.147361	0.0818413	0.934773	1	0.0150763	0.168827	0.0893003	0.928843	1	OAZ1	protein-coding
ENSG00000108107	8955.99	0.0490207	0.179673	0.272833	0.784982	1	0.262462	0.205793	1.27537	0.202178	1	0.20514	0.179625	1.14205	0.253434	1	0.0246747	0.179692	0.137316	0.890781	1	0.192403	0.205857	0.934646	0.349971	1	RPL28	protein-coding
ENSG00000020129	8771.08	0.0224781	0.215054	0.104523	0.916754	1	-0.11391	0.246269	-0.462543	0.643692	1	0.149086	0.215022	0.693354	0.488087	1	0.180065	0.215064	0.837261	0.402446	1	-0.00919184	0.246293	-0.0373207	0.970229	1	NCDN	protein-coding
ENSG00000100285	8646.34	-0.0433766	0.2344	-0.185054	0.853187	1	0.387784	0.268261	1.44554	0.148305	1	0.0482596	0.234375	0.205907	0.836863	1	-0.131793	0.234478	-0.562068	0.57407	1	-0.480717	0.268414	-1.79095	0.0733012	1	NEFH	protein-coding
ENSG00000132561	8738.09	0.0693356	0.23744	0.292014	0.770276	1	-0.322896	0.271996	-1.18714	0.235174	1	0.0526829	0.237427	0.221891	0.824399	1	0.0413802	0.237467	0.174257	0.861664	1	-0.24184	0.272026	-0.889033	0.373985	1	MATN2	protein-coding
ENSG00000138061	4.02101	21.1846	4.94871	4.28083	1.86e-05	0.00138191	0	5.72276	0	1	1	0	4.99758	0	1	1	0	4.99758	0	1	1	0	5.72233	0	1	1	C1orf210	protein-coding
ENSG00000154277	8717.79	0.0665436	0.181847	0.365931	0.714417	1	0.0503756	0.208279	0.241866	0.808884	1	-0.0147914	0.181836	-0.0813445	0.935168	1	-0.243596	0.181923	-1.33901	0.180569	1	-0.275983	0.208396	-1.32432	0.185397	1	UCHL1	protein-coding
ENSG00000160307	8590.76	-0.0250434	0.250097	-0.100135	0.920237	1	-0.164437	0.286336	-0.574281	0.565778	1	-0.100963	0.250098	-0.403693	0.686439	1	-0.174231	0.250175	-0.696437	0.486155	1	-0.214838	0.286374	-0.750202	0.453133	1	S100B	protein-coding
ENSG00000089009	8822.74	-0.0116369	0.172118	-0.06761	0.946096	1	0.233629	0.197134	1.18513	0.235966	1	0.0603319	0.172077	0.350609	0.725882	1	-0.0674423	0.172142	-0.391783	0.695219	1	0.0185576	0.197232	0.0940901	0.925038	1	RPL6	protein-coding
ENSG00000204469	8772.83	-0.17519	0.120114	-1.45852	0.144696	0.852121	-0.0197869	0.137529	-0.143874	0.8856	1	-0.127885	0.120063	-1.06515	0.286809	1	-0.0824853	0.12012	-0.686688	0.492279	1	-0.0572967	0.137616	-0.416352	0.677153	1	PRRC2A	protein-coding
ENSG00000137710	8651.45	0.246464	0.152839	1.61258	0.106836	0.772425	-0.0871119	0.175059	-0.497615	0.618756	1	0.200424	0.15282	1.31151	0.189687	1	0.0724568	0.152902	0.473877	0.635588	1	-0.138564	0.175134	-0.79119	0.428833	1	RDX	protein-coding
ENSG00000196576	8751.04	0.00286639	0.10583	0.0270849	0.978392	1	0.163475	0.121163	1.34922	0.177267	1	0.0535868	0.105772	0.506626	0.612417	1	-0.0109036	0.105861	-0.102999	0.917963	1	-0.208129	0.121389	-1.71456	0.086426	1	PLXNB2	protein-coding
ENSG00000116133	8723.84	0.0473779	0.122932	0.3854	0.699941	1	-0.170501	0.140841	-1.21059	0.226051	1	-0.0257398	0.122912	-0.209418	0.834122	1	-0.148553	0.123009	-1.20766	0.227176	1	0.0227304	0.140863	0.161365	0.871806	1	DHCR24	protein-coding
ENSG00000106211	8711.19	-0.128416	0.172916	-0.742651	0.457693	1	-0.0677558	0.198066	-0.342087	0.732285	1	7.35e-05	0.17287	0.000424911	0.999661	1	-0.169942	0.172942	-0.982651	0.325779	1	-0.104199	0.198128	-0.525916	0.598947	1	HSPB1	protein-coding
ENSG00000065978	8719.85	-0.169885	0.148956	-1.1405	0.254076	0.990255	0.190518	0.170563	1.117	0.263996	1	0.0591762	0.148881	0.397473	0.691018	1	-0.127226	0.148967	-0.854053	0.393075	1	0.0225908	0.170663	0.13237	0.894691	1	YBX1	protein-coding
ENSG00000075223	8669.85	0.375612	0.174463	2.15296	0.0313215	0.479997	0.105332	0.199841	0.527078	0.598139	1	0.250704	0.174457	1.43705	0.150702	1	0.301604	0.174497	1.72842	0.0839132	1	0.221177	0.199869	1.10661	0.268464	1	SEMA3C	protein-coding
ENSG00000187514	8651.89	-0.0264706	0.141977	-0.186442	0.852098	1	-0.0129556	0.162611	-0.0796725	0.936498	1	0.0975368	0.141923	0.687253	0.491923	1	-0.0277014	0.142002	-0.195078	0.845332	1	-0.0233829	0.16268	-0.143736	0.885709	1	PTMA	protein-coding
ENSG00000108298	8702.15	-0.0816298	0.18835	-0.433395	0.664728	1	0.136587	0.215737	0.633118	0.526656	1	0.0934537	0.188299	0.496306	0.619679	1	-0.0448976	0.188359	-0.238362	0.8116	1	0.103064	0.215793	0.477603	0.632933	1	RPL19	protein-coding
ENSG00000060718	8902.83	-0.00399537	0.243624	-0.0163997	0.986916	1	0.211365	0.279117	0.757266	0.448891	1	-0.0613201	0.2436	-0.251724	0.801254	1	0.154587	0.243607	0.634575	0.525705	1	0.337574	0.27914	1.20933	0.226534	1	COL11A1	protein-coding
ENSG00000197324	8692.16	0.0929633	0.119858	0.775613	0.437978	1	0.0496478	0.137314	0.361563	0.717679	1	0.108917	0.11981	0.909075	0.36331	1	0.127718	0.119869	1.06547	0.286662	1	0.104141	0.137379	0.758055	0.448418	1	LRP10	protein-coding
ENSG00000142534	8692.63	-0.206911	0.228475	-0.905616	0.365139	1	0.275245	0.26168	1.05184	0.292873	1	0.132686	0.228411	0.580907	0.561303	1	-0.0121882	0.22846	-0.0533495	0.957453	1	0.206883	0.261729	0.790449	0.429265	1	RPS11	protein-coding
ENSG00000168028	8633.47	0.011321	0.203479	0.0556371	0.955631	1	0.219772	0.233081	0.942899	0.345732	1	0.140048	0.203436	0.688415	0.491191	1	-0.0803408	0.203503	-0.394789	0.692998	1	0.0615834	0.233157	0.264128	0.791681	1	RPSA	protein-coding
ENSG00000161011	8521.56	-0.170426	0.130828	-1.30267	0.192687	0.923255	-0.20203	0.149829	-1.34841	0.177527	1	-0.0835471	0.130773	-0.638871	0.522907	1	-0.0729649	0.130835	-0.557684	0.57706	1	-0.158774	0.149889	-1.05928	0.289474	1	SQSTM1	protein-coding
ENSG00000162734	8533.08	-0.0736388	0.143784	-0.512149	0.608547	1	0.123203	0.164652	0.748263	0.454302	1	0.0984838	0.143718	0.685259	0.49318	1	-0.0272918	0.143797	-0.189794	0.849471	1	0.105976	0.16472	0.643374	0.519982	1	PEA15	protein-coding
ENSG00000137154	8517.5	-0.0585389	0.18074	-0.323885	0.746025	1	0.214993	0.207008	1.03857	0.299004	1	0.101087	0.180686	0.559459	0.575849	1	-0.0094514	0.180746	-0.052291	0.958297	1	0.14716	0.207073	0.710666	0.477291	1	RPS6	protein-coding
ENSG00000179134	8384.32	0.0598885	0.153581	0.389947	0.696575	1	-0.109164	0.175896	-0.620613	0.534854	1	0.0637637	0.153554	0.415254	0.677956	1	-0.0234882	0.153629	-0.152889	0.878486	1	-0.0616936	0.175948	-0.350636	0.725862	1	SAMD4B	protein-coding
ENSG00000204843	8507.39	-0.0795451	0.149526	-0.531983	0.594738	1	-0.205863	0.171294	-1.20181	0.229438	1	-0.076973	0.149489	-0.514906	0.606618	1	0.214899	0.149492	1.43753	0.150568	1	0.121589	0.171274	0.709909	0.47776	1	DCTN1	protein-coding
ENSG00000100201	8522.93	-0.0456731	0.185943	-0.24563	0.805969	1	-0.15326	0.213022	-0.719458	0.471859	1	-0.142983	0.185928	-0.769022	0.44188	1	0.134891	0.185932	0.725486	0.468154	1	-0.036132	0.213051	-0.169594	0.86533	1	DDX17	protein-coding
ENSG00000162909	8399.5	-0.0765866	0.134578	-0.569085	0.569298	1	0.114814	0.15409	0.74511	0.456205	1	-0.0228011	0.134529	-0.169488	0.865413	1	-0.132951	0.134617	-0.987621	0.323338	1	-0.0844261	0.154211	-0.547472	0.584055	1	CAPN2	protein-coding
ENSG00000108518	8441.89	-0.169424	0.17151	-0.987838	0.323232	1	0.0846253	0.19643	0.430816	0.666602	1	0.108418	0.171438	0.632406	0.527122	1	-0.176611	0.17153	-1.02962	0.303186	1	-0.0215375	0.19651	-0.1096	0.912727	1	PFN1	protein-coding
ENSG00000162772	8334.03	-0.163256	0.182462	-0.89474	0.370926	1	-0.194338	0.208973	-0.929966	0.352389	1	0.0981302	0.182395	0.53801	0.59057	1	0.305965	0.18241	1.67735	0.0934743	1	-0.0569425	0.208998	-0.272455	0.785272	1	ATF3	protein-coding
ENSG00000116962	8549.08	-0.0485925	0.168651	-0.288124	0.773252	1	-0.103006	0.193249	-0.53302	0.59402	1	-0.274567	0.168651	-1.62802	0.103521	1	-0.0126548	0.168656	-0.0750334	0.940188	1	0.143876	0.193251	0.744502	0.456573	1	NID1	protein-coding
ENSG00000102144	8421.81	-0.279721	0.167941	-1.66559	0.0957958	0.744369	0.050122	0.192337	0.260594	0.794405	1	-0.317337	0.16791	-1.88993	0.0587678	1	-0.191788	0.16794	-1.142	0.253454	1	0.250431	0.192348	1.30197	0.192927	1	PGK1	protein-coding
ENSG00000072778	8259.22	-0.0194037	0.130781	-0.148368	0.882053	1	-0.215678	0.149794	-1.43983	0.149915	1	-0.0376819	0.130751	-0.288197	0.773196	1	-0.153738	0.130847	-1.17494	0.240017	1	-0.207873	0.149868	-1.38704	0.165428	1	ACADVL	protein-coding
ENSG00000159216	8272.08	0.0448448	0.186293	0.240721	0.809771	1	-0.0140063	0.2134	-0.0656341	0.947669	1	0.125183	0.186255	0.672107	0.501515	1	0.24012	0.186281	1.28902	0.197391	1	0.0257607	0.213446	0.12069	0.903937	1	RUNX1	protein-coding
ENSG00000218336	8280.93	0.0844365	0.214436	0.39376	0.693758	1	-0.163822	0.245663	-0.666855	0.504865	1	0.0345212	0.214419	0.160999	0.872095	1	0.291886	0.214426	1.36124	0.173438	1	0.0580864	0.245668	0.236443	0.813089	1	TENM3	protein-coding
ENSG00000137809	8597.64	-0.193727	0.362658	-0.534186	0.593213	1	0.206988	0.415463	0.49821	0.618336	1	0.00827299	0.362611	0.022815	0.981798	1	0.439895	0.362599	1.21317	0.225064	1	0.476258	0.415459	1.14634	0.251654	1	ITGA11	protein-coding
ENSG00000108828	8192.55	0.0293841	0.139542	0.210575	0.833219	1	0.0387205	0.159775	0.242345	0.808513	1	0.104376	0.139498	0.748227	0.454323	1	-0.1219	0.139613	-0.873128	0.382593	1	-0.129858	0.159892	-0.812164	0.416698	1	VAT1	protein-coding
ENSG00000124762	8197.19	-0.118777	0.120138	-0.988672	0.322824	1	0.221271	0.13752	1.609	0.107615	1	0.145383	0.120022	1.2113	0.22578	1	-0.0385089	0.120135	-0.320546	0.748554	1	-0.259481	0.137784	-1.88324	0.059668	1	CDKN1A	protein-coding
ENSG00000158887	7901.55	0.424705	0.530575	0.800463	0.423443	1	-0.0637122	0.607637	-0.104852	0.916493	1	0.473652	0.530569	0.892726	0.372004	1	-0.0927605	0.530714	-0.174784	0.861249	1	-0.585136	0.607717	-0.962842	0.335627	1	MPZ	protein-coding
ENSG00000092820	8047.21	0.116076	0.164669	0.704904	0.48087	1	-0.0451892	0.18855	-0.239667	0.810588	1	0.226115	0.164623	1.37353	0.169587	1	0.147281	0.164699	0.894246	0.37119	1	-0.0135756	0.188599	-0.0719811	0.942617	1	EZR	protein-coding
ENSG00000132475	8139.18	0.056756	0.121203	0.46827	0.639591	1	-0.0712155	0.138842	-0.512926	0.608003	1	0.110527	0.121151	0.9123	0.361611	1	0.0254112	0.121241	0.209592	0.833986	1	0.140038	0.138857	1.00851	0.313212	1	H3-3B	protein-coding
ENSG00000130164	8209.26	-0.127388	0.113104	-1.12629	0.260044	0.996782	-0.286759	0.129599	-2.21267	0.0269203	0.691086	-0.200834	0.113074	-1.77612	0.0757131	1	0.0188213	0.113096	0.166419	0.867827	1	0.11701	0.129548	0.903213	0.366413	1	LDLR	protein-coding
ENSG00000109572	8012.69	0.591342	0.16036	3.68759	0.000226386	0.0125314	0.363155	0.183662	1.9773	0.0480082	0.927519	0.657457	0.160324	4.10079	4.12e-05	0.00381177	0.389455	0.160423	2.42767	0.015196	0.486465	0.274761	0.183748	1.49532	0.134832	1	CLCN3	protein-coding
ENSG00000125844	8155.32	-0.0715373	0.124312	-0.575465	0.564977	1	0.14015	0.142341	0.984606	0.324818	1	0.0673044	0.124236	0.541746	0.587993	1	0.0708303	0.124301	0.569831	0.568792	1	0.0734561	0.142442	0.51569	0.606071	1	RRBP1	protein-coding
ENSG00000136068	8247.08	-0.068551	0.204344	-0.335468	0.737272	1	0.0434845	0.234088	0.185761	0.852632	1	-0.257922	0.204339	-1.26223	0.206867	1	-0.0958513	0.204359	-0.469035	0.639045	1	-0.101883	0.234166	-0.43509	0.663497	1	FLNB	protein-coding
ENSG00000164300	8004.79	-0.0675752	0.19233	-0.35135	0.725326	1	-0.486201	0.220276	-2.20723	0.0272977	0.698746	-0.109369	0.192319	-0.568686	0.569569	1	-0.0784643	0.192373	-0.407875	0.683365	1	-0.337083	0.2203	-1.53011	0.125989	1	SERINC5	protein-coding
ENSG00000113657	8075.5	-0.281206	0.13304	-2.11369	0.0345413	0.497858	-0.252669	0.152298	-1.65905	0.0971065	1	-0.397335	0.133033	-2.98673	0.00281978	0.135974	-0.17309	0.133058	-1.30087	0.193304	1	-0.303987	0.152385	-1.99486	0.0460578	1	DPYSL3	protein-coding
ENSG00000155366	8082.48	-0.11968	0.152967	-0.782395	0.433983	1	-0.0593835	0.175167	-0.339011	0.734602	1	0.0388345	0.152905	0.253979	0.799512	1	0.00957193	0.152969	0.0625745	0.950105	1	0.104302	0.175188	0.595371	0.551596	1	RHOC	protein-coding
ENSG00000135486	8132.6	-0.00554466	0.126401	-0.0438657	0.965011	1	0.052876	0.144774	0.365232	0.714938	1	-0.0541846	0.126369	-0.428781	0.668083	1	-0.0112439	0.126426	-0.0889364	0.929132	1	-0.138345	0.144922	-0.954616	0.339772	1	HNRNPA1	protein-coding
ENSG00000083857	8155.67	-0.113492	0.20036	-0.56644	0.571095	1	-0.166798	0.229557	-0.726611	0.467464	1	-0.276534	0.200351	-1.38024	0.167511	1	-0.0138909	0.200356	-0.0693311	0.944726	1	-0.067314	0.229588	-0.293195	0.769373	1	FAT1	protein-coding
ENSG00000126247	7994.35	-0.00709047	0.158221	-0.0448136	0.964256	1	0.118807	0.18118	0.655737	0.511993	1	0.150804	0.158165	0.95346	0.340357	1	-0.0918491	0.158267	-0.580343	0.561683	1	-0.0202837	0.181275	-0.111894	0.910907	1	CAPNS1	protein-coding
ENSG00000100644	8220.48	-0.170678	0.235754	-0.723966	0.469086	1	0.211257	0.270047	0.782298	0.43404	1	-0.304003	0.235739	-1.28958	0.197198	1	0.167325	0.235716	0.709857	0.477793	1	0.416671	0.270054	1.54292	0.122851	1	HIF1A	protein-coding
ENSG00000149273	8048.52	-0.201159	0.225318	-0.892779	0.371976	1	0.18453	0.258078	0.715019	0.474597	1	0.0751851	0.225257	0.333775	0.738549	1	-0.131053	0.22532	-0.581633	0.560814	1	0.0251402	0.258151	0.0973855	0.92242	1	RPS3	protein-coding
ENSG00000156804	7898.84	0.223613	0.16968	1.31785	0.187554	0.913866	0.0941415	0.194348	0.484395	0.628105	1	0.271896	0.169645	1.60274	0.108992	1	0.0992572	0.169728	0.584803	0.55868	1	0.0311486	0.194423	0.160211	0.872715	1	FBXO32	protein-coding
ENSG00000105372	7979.75	-0.0406002	0.18411	-0.220521	0.825465	1	0.188576	0.21088	0.894236	0.371196	1	0.182565	0.184045	0.991957	0.321218	1	-0.0335476	0.184122	-0.182203	0.855423	1	0.0220979	0.210975	0.104742	0.91658	1	RPS19	protein-coding
ENSG00000155980	7769.48	0.178271	0.238801	0.746528	0.455349	1	-0.129168	0.273391	-0.472465	0.636595	1	0.0919706	0.238804	0.385129	0.700141	1	0.0865143	0.238872	0.362179	0.717218	1	-0.233264	0.273451	-0.853038	0.393638	1	KIF5A	protein-coding
ENSG00000138071	8034.28	0.0825034	0.188019	0.438804	0.660804	1	0.0784057	0.215403	0.363996	0.715861	1	-0.0747612	0.18801	-0.397644	0.690893	1	0.108748	0.188027	0.578361	0.56302	1	0.059667	0.215464	0.276923	0.781839	1	ACTR2	protein-coding
ENSG00000188229	7821.43	-0.00775693	0.174372	-0.044485	0.964518	1	-0.0991844	0.19969	-0.496691	0.619407	1	0.0508603	0.174338	0.291734	0.77049	1	-0.169761	0.174439	-0.973183	0.330462	1	-0.114167	0.199752	-0.571546	0.56763	1	TUBB4B	protein-coding
ENSG00000100241	7870.64	-0.0361994	0.129367	-0.279819	0.779616	1	-0.186368	0.148193	-1.2576	0.208535	1	-0.0423941	0.129327	-0.327806	0.743058	1	0.0212414	0.129382	0.164176	0.869593	1	-0.114559	0.14825	-0.772741	0.439676	1	SBF1	protein-coding
ENSG00000100243	7870.78	0.0552245	0.151467	0.364597	0.715412	1	0.276203	0.173447	1.59243	0.111288	1	0.172168	0.15141	1.1371	0.255498	1	-0.103237	0.151524	-0.68132	0.495669	1	0.177343	0.173535	1.02194	0.306807	1	CYB5R3	protein-coding
ENSG00000056558	7737.13	-0.11518	0.223997	-0.514205	0.607109	1	-0.222643	0.256564	-0.867786	0.385511	1	0.0672481	0.223952	0.300279	0.763964	1	-0.0131851	0.224006	-0.0588603	0.953063	1	-0.404325	0.256648	-1.5754	0.115163	1	TRAF1	protein-coding
ENSG00000131236	7821.11	-0.149568	0.114656	-1.30449	0.192065	0.921763	-0.139493	0.13128	-1.06257	0.287979	1	-0.133897	0.114604	-1.16835	0.242667	1	-0.112486	0.114682	-0.980858	0.326663	1	0.000384653	0.131317	0.00292919	0.997663	1	CAP1	protein-coding
ENSG00000087274	7821.92	-0.049452	0.107268	-0.461016	0.644787	1	-0.121408	0.122843	-0.988319	0.322996	1	-0.0517865	0.107219	-0.482996	0.629099	1	0.0397423	0.107279	0.370458	0.711041	1	-0.00484451	0.122896	-0.0394195	0.968556	1	ADD1	protein-coding
ENSG00000163520	7862.53	0.0564012	0.138668	0.406736	0.684202	1	0.332219	0.158781	2.09231	0.0364105	0.804178	0.226919	0.138589	1.63735	0.101557	1	0.136633	0.138668	0.985328	0.324463	1	0.244175	0.158878	1.53687	0.124325	1	FBLN2	protein-coding
ENSG00000163328	7747.98	0.431285	0.205637	2.09732	0.0359657	0.507799	0.0647418	0.235572	0.274828	0.783448	1	0.355639	0.205623	1.72957	0.0837077	1	0.425362	0.205657	2.0683	0.0386116	0.814215	0.0763461	0.235622	0.32402	0.745923	1	GPR155	protein-coding
ENSG00000103257	7890.11	-0.0917943	0.230867	-0.397606	0.690921	1	0.455765	0.264416	1.72366	0.0847688	1	0.0664131	0.230813	0.287735	0.773549	1	0.14098	0.230841	0.610723	0.541383	1	0.312152	0.264483	1.18024	0.237907	1	SLC7A5	protein-coding
ENSG00000179010	7717.25	0.17371	0.13058	1.3303	0.183418	0.90722	-0.133081	0.149606	-0.889543	0.373711	1	0.140425	0.130551	1.07563	0.282091	1	-0.0418725	0.130665	-0.320457	0.748622	1	-0.00428126	0.149648	-0.0286088	0.977177	1	MRFAP1	protein-coding
ENSG00000142937	7844.3	-0.104198	0.208126	-0.500646	0.61662	1	0.241704	0.238384	1.01393	0.310617	1	-0.027746	0.208086	-0.133339	0.893925	1	-0.106115	0.20814	-0.509826	0.610174	1	0.0550158	0.238471	0.230702	0.817546	1	RPS8	protein-coding
ENSG00000196923	7856.79	-0.258305	0.15961	-1.61835	0.105588	0.769252	-0.0314123	0.182792	-0.171847	0.863558	1	-0.0873947	0.15954	-0.547791	0.583836	1	-0.00753335	0.15958	-0.0472075	0.962348	1	0.0359151	0.18284	0.196429	0.844274	1	PDLIM7	protein-coding
ENSG00000123560	7600.64	0.55932	0.21991	2.5434	0.0109779	0.267844	0.0333274	0.251894	0.132308	0.894741	1	0.441215	0.219909	2.00636	0.0448183	0.967363	-0.100554	0.220051	-0.456959	0.6477	1	-0.0903349	0.251968	-0.358518	0.719956	1	PLP1	protein-coding
ENSG00000086758	7765.14	-0.0396599	0.176071	-0.22525	0.821785	1	-0.102618	0.201705	-0.50875	0.610927	1	-0.0824608	0.176045	-0.468407	0.639494	1	0.0705013	0.17607	0.400416	0.68885	1	-0.0660534	0.201759	-0.327387	0.743375	1	HUWE1	protein-coding
ENSG00000116871	7713.11	-0.100025	0.112972	-0.885393	0.375945	1	-0.0178785	0.129337	-0.138232	0.890057	1	-0.00329363	0.112901	-0.0291726	0.976727	1	-0.0488951	0.112994	-0.432724	0.665215	1	-0.124793	0.12947	-0.963874	0.335109	1	MAP7D1	protein-coding
ENSG00000112697	7735.43	0.00531471	0.127576	0.0416592	0.96677	1	-0.13723	0.146149	-0.938976	0.347743	1	-0.0854971	0.127552	-0.670292	0.502672	1	0.0335144	0.127596	0.26266	0.792813	1	0.037423	0.146173	0.256019	0.797936	1	TMEM30A	protein-coding
ENSG00000143126	7611.36	0.0867744	0.23014	0.37705	0.706136	1	-0.133863	0.263636	-0.507756	0.611625	1	0.0129696	0.230128	0.0563582	0.955056	1	0.227991	0.230141	0.990657	0.321853	1	0.0257715	0.263654	0.0977476	0.922133	1	CELSR2	protein-coding
ENSG00000052795	7647	0.0893277	0.202741	0.440599	0.659503	1	-0.15031	0.232253	-0.647183	0.517513	1	0.00412139	0.202729	0.0203296	0.98378	1	0.317809	0.202729	1.56766	0.116961	1	0.0392317	0.232266	0.168908	0.865869	1	FNIP2	protein-coding
ENSG00000130522	7537.66	0.0445422	0.161817	0.275262	0.783115	1	-0.00462846	0.185297	-0.0249786	0.980072	1	0.136923	0.161772	0.846393	0.397334	1	-0.000882566	0.161862	-0.00545258	0.995649	1	-0.0112746	0.185363	-0.0608248	0.951499	1	JUND	protein-coding
ENSG00000134250	7839.87	-0.349517	0.235147	-1.48638	0.137178	0.834561	-0.239515	0.269393	-0.88909	0.373955	1	-0.500234	0.235134	-2.12744	0.0333834	0.842352	0.103138	0.235094	0.438708	0.660873	1	0.207154	0.269357	0.769069	0.441852	1	NOTCH2	protein-coding
ENSG00000231500	7611.43	-0.0234028	0.212732	-0.11001	0.912401	1	0.31133	0.243658	1.27774	0.201343	1	0.179881	0.212677	0.845792	0.397669	1	-0.183322	0.212773	-0.861583	0.388917	1	0.155985	0.243736	0.639976	0.522188	1	RPS18	protein-coding
ENSG00000169554	7532.36	0.146892	0.158808	0.924967	0.354983	1	-0.0484182	0.181917	-0.266156	0.790119	1	0.0148218	0.1588	0.093336	0.925637	1	0.129693	0.158838	0.816511	0.414208	1	0.0540361	0.181958	0.29697	0.76649	1	ZEB2	protein-coding
ENSG00000110841	7574.78	0.117921	0.172149	0.684993	0.493348	1	-0.171652	0.197259	-0.870183	0.3842	1	0.0652868	0.172126	0.379296	0.704468	1	0.165631	0.17216	0.962077	0.336011	1	-0.0508954	0.197297	-0.257963	0.796436	1	PPFIBP1	protein-coding
ENSG00000131473	7565.92	-0.0817616	0.14031	-0.582723	0.56008	1	-0.0865904	0.160723	-0.538756	0.590055	1	-0.178743	0.14029	-1.2741	0.202628	1	-0.213116	0.140367	-1.51828	0.128943	1	-0.0344261	0.160785	-0.214113	0.830459	1	ACLY	protein-coding
ENSG00000197256	7536.94	-0.199209	0.142277	-1.40015	0.161469	0.879865	-0.399844	0.163007	-2.45293	0.0141698	0.453058	-0.304095	0.142262	-2.13758	0.0325512	0.830861	0.0171834	0.142259	0.120789	0.903858	1	-0.12169	0.163003	-0.746553	0.455334	1	KANK2	protein-coding
ENSG00000140545	7617.96	-0.0314635	0.147117	-0.213867	0.83065	1	0.125477	0.168511	0.744625	0.456499	1	0.13953	0.147033	0.948971	0.342635	1	0.233847	0.147072	1.59001	0.111832	1	0.381327	0.168509	2.26295	0.0236385	1	MFGE8	protein-coding
ENSG00000179222	7486.23	0.0267264	0.14932	0.178987	0.857948	1	0.0166385	0.171036	0.0972806	0.922504	1	0.0772264	0.149273	0.51735	0.604912	1	-0.031421	0.149357	-0.210375	0.833375	1	0.0578813	0.171098	0.338294	0.735142	1	MAGED1	protein-coding
ENSG00000162493	7347.42	0.14776	0.213001	0.693704	0.487868	1	-0.143518	0.243954	-0.588298	0.556332	1	0.156124	0.21298	0.733046	0.46353	1	0.109	0.213039	0.511642	0.608901	1	-0.25602	0.24403	-1.04913	0.294118	1	PDPN	protein-coding
ENSG00000092096	7369.16	0.180458	0.152949	1.17986	0.238058	0.974006	-0.0384097	0.175173	-0.219268	0.826441	1	0.420185	0.15287	2.74865	0.00598419	0.255195	0.143114	0.152991	0.935443	0.34956	1	0.254391	0.175158	1.45236	0.146403	1	SLC22A17	protein-coding
ENSG00000152291	7449.75	0.0247158	0.128974	0.191633	0.848029	1	0.0292376	0.1477	0.197953	0.843082	1	-0.0418216	0.128946	-0.324334	0.745685	1	0.123792	0.12898	0.959779	0.337166	1	0.0437988	0.147778	0.296382	0.766939	1	TGOLN2	protein-coding
ENSG00000128564	7247.23	0.332974	0.238187	1.39795	0.162127	0.879934	-0.214969	0.272739	-0.788184	0.430589	1	0.282	0.238184	1.18396	0.236429	1	-0.121816	0.238336	-0.51111	0.609274	1	0.00966221	0.272748	0.0354255	0.97174	1	VGF	protein-coding
ENSG00000135047	7192.65	0.98829	0.140201	7.04909	1.8e-12	9.77e-10	1.14585	0.160366	7.14521	8.99e-13	1.04e-09	0.98199	0.140173	7.00554	2.46e-12	2.51e-09	0.264244	0.140445	1.88147	0.059908	0.979499	0.0703775	0.160767	0.43776	0.66156	1	CTSL	protein-coding
ENSG00000126777	7367.91	0.2346	0.136531	1.71829	0.0857432	0.719621	0.24319	0.156333	1.55559	0.119806	1	0.184364	0.136503	1.35062	0.176816	1	0.161635	0.136578	1.18346	0.236628	1	0.0137228	0.156483	0.0876951	0.930119	1	KTN1	protein-coding
ENSG00000169100	7421.51	-0.0961329	0.178603	-0.538248	0.590406	1	0.127112	0.204534	0.621471	0.53429	1	0.152022	0.17853	0.851522	0.394479	1	-0.00977515	0.178609	-0.0547292	0.956354	1	0.127536	0.204592	0.623368	0.533043	1	SLC25A6	protein-coding
ENSG00000079432	7376.25	0.0859334	0.143443	0.599078	0.549121	1	-0.0250461	0.1643	-0.152441	0.878839	1	0.0276223	0.143417	0.192601	0.847271	1	0.133537	0.143461	0.930829	0.351942	1	0.041903	0.164356	0.254952	0.79876	1	CIC	protein-coding
ENSG00000160710	7370.06	0.257937	0.130106	1.98251	0.0474219	0.574028	-0.0533263	0.149084	-0.357693	0.720573	1	-0.187567	0.130163	-1.44102	0.149579	1	-0.102257	0.13022	-0.785262	0.4323	1	-0.176424	0.149217	-1.18233	0.237073	1	ADAR	protein-coding
ENSG00000102225	7310.78	-0.0910196	0.176529	-0.515608	0.606128	1	-0.230933	0.202171	-1.14226	0.253344	1	-0.00294815	0.176486	-0.0167048	0.986672	1	-0.0343702	0.176551	-0.194676	0.845647	1	-0.269987	0.202244	-1.33496	0.18189	1	CDK16	protein-coding
ENSG00000104805	3.18978	20.195	4.34929	4.64328	3.43e-06	0.000306291	0	5.13717	0	1	1	14.5216	4.49145	3.23317	0.00122426	0.0661149	20.3144	4.3488	4.67125	2.99e-06	0.000341385	16.3838	5.07539	3.22809	0.00124622	0.168178	BCL2L14	protein-coding
ENSG00000176014	7385.91	-0.168574	0.147422	-1.14348	0.252839	0.988811	-0.00674225	0.168831	-0.039935	0.968145	1	-0.0827888	0.147361	-0.561811	0.574245	1	-0.110575	0.147431	-0.750015	0.453245	1	-0.0604261	0.168919	-0.357721	0.720552	1	TUBB6	protein-coding
ENSG00000136026	7407.73	0.0607876	0.239207	0.254121	0.799402	1	0.399371	0.273996	1.45758	0.144956	1	0.052836	0.239179	0.220905	0.825166	1	-0.0271201	0.23923	-0.113364	0.909742	1	0.212119	0.274071	0.773956	0.438957	1	CKAP4	protein-coding
ENSG00000140575	7400.33	0.0305234	0.143678	0.212443	0.831761	1	-0.0112638	0.164601	-0.0684313	0.945442	1	-0.114007	0.143665	-0.793561	0.427451	1	0.0242793	0.1437	0.168958	0.86583	1	0.0705415	0.164654	0.428423	0.668344	1	IQGAP1	protein-coding
ENSG00000177697	7352.9	0.0129668	0.138342	0.0937303	0.925323	1	0.0622683	0.158461	0.392957	0.694352	1	0.071709	0.138284	0.518563	0.604065	1	-0.13262	0.138401	-0.958233	0.337945	1	0.156239	0.158509	0.985681	0.32429	1	CD151	protein-coding
ENSG00000168615	7371.86	0.172183	0.160921	1.06999	0.284625	1	0.229459	0.184335	1.24479	0.213207	1	0.0663996	0.1609	0.412675	0.679844	1	0.195797	0.160932	1.21665	0.223739	1	0.143452	0.18443	0.777816	0.436677	1	ADAM9	protein-coding
ENSG00000115935	7325.99	-0.0420805	0.167647	-0.251007	0.801809	1	-0.104947	0.192024	-0.54653	0.584702	1	0.0641519	0.16759	0.382791	0.701875	1	0.379367	0.167589	2.26367	0.0235945	0.630078	0.314911	0.191981	1.64033	0.100937	1	WIPF1	protein-coding
ENSG00000168036	7395.42	-0.099694	0.119143	-0.836758	0.402729	1	0.0329431	0.136452	0.241426	0.809225	1	0.00631923	0.119056	0.0530778	0.95767	1	0.191538	0.119084	1.60843	0.107741	1	0.425735	0.136403	3.12115	0.00180147	0.217568	CTNNB1	protein-coding
ENSG00000067057	7266.56	-0.220073	0.114316	-1.92513	0.0542136	0.600861	-0.15491	0.130829	-1.18407	0.236387	1	-0.190981	0.11426	-1.67146	0.0946302	1	0.0149805	0.114292	0.131071	0.895719	1	0.028654	0.130858	0.21897	0.826673	1	PFKP	protein-coding
ENSG00000153187	7268.21	-0.0708985	0.125601	-0.564472	0.572433	1	-0.0591743	0.143843	-0.41138	0.680794	1	-0.0555767	0.125552	-0.44266	0.658011	1	-0.0945442	0.12564	-0.752501	0.45175	1	-0.00344261	0.143912	-0.0239216	0.980915	1	HNRNPU	protein-coding
ENSG00000106236	7102.35	0.396482	0.18104	2.19002	0.0285227	0.454346	0.0375886	0.207169	0.181439	0.856023	1	0.17447	0.181071	0.963543	0.335275	1	0.111028	0.181182	0.612794	0.540012	1	0.162272	0.207197	0.783178	0.433522	1	NPTX2	protein-coding
ENSG00000013364	7196.44	-0.0829811	0.132205	-0.627668	0.530221	1	-0.151917	0.151401	-1.0034	0.315666	1	0.0972958	0.132125	0.73639	0.461493	1	-0.101957	0.132248	-0.770955	0.440734	1	-0.121269	0.151478	-0.80057	0.423381	1	MVP	protein-coding
ENSG00000115053	7221.11	0.174813	0.113814	1.53596	0.124549	0.810102	0.112424	0.130363	0.862388	0.388474	1	0.0507585	0.113796	0.44605	0.655561	1	-0.0540577	0.113913	-0.474554	0.635105	1	0.00793053	0.130505	0.060768	0.951544	1	NCL	protein-coding
ENSG00000198467	7441.31	-0.265591	0.25485	-1.04215	0.297344	1	0.326664	0.291908	1.11906	0.263113	1	0.0148003	0.254773	0.0580921	0.953675	1	0.162525	0.254789	0.637881	0.523551	1	0.218991	0.291979	0.750023	0.453241	1	TPM2	protein-coding
ENSG00000134352	7165.81	0.596424	0.185127	3.22171	0.00127429	0.0506097	0.495425	0.212059	2.33626	0.0194777	0.561008	0.377779	0.18513	2.04062	0.0412889	0.933657	0.13626	0.185226	0.73564	0.46195	1	0.0818523	0.212225	0.385686	0.699729	1	IL6ST	protein-coding
ENSG00000118705	7158.79	0.29114	0.120296	2.42019	0.0155125	0.332126	0.211834	0.137773	1.53756	0.124156	1	0.184738	0.120275	1.53596	0.124548	1	0.1173	0.120374	0.97446	0.329828	1	0.075944	0.137917	0.550649	0.581875	1	RPN2	protein-coding
ENSG00000143933	7146.3	0.0512803	0.127057	0.403599	0.686507	1	0.202705	0.145477	1.39338	0.163504	1	-0.0465585	0.127034	-0.366503	0.71399	1	-0.0865362	0.127125	-0.680717	0.496051	1	-0.0204572	0.145639	-0.140465	0.888293	1	CALM2	protein-coding
ENSG00000134531	7257.61	-0.257374	0.125866	-2.04483	0.0408721	0.537191	-0.304144	0.144201	-2.10917	0.0349301	0.794599	-0.313905	0.125827	-2.49474	0.0126049	0.456701	0.0144619	0.12582	0.114941	0.908492	1	0.298102	0.144084	2.06895	0.0385511	1	EMP1	protein-coding
ENSG00000170759	7182.66	0.0170985	0.177801	0.0961663	0.923389	1	0.077036	0.203654	0.378268	0.705232	1	-0.125794	0.177791	-0.707539	0.479232	1	0.108031	0.177804	0.607583	0.543464	1	0.135535	0.203701	0.665364	0.505818	1	KIF5B	protein-coding
ENSG00000110092	7142.16	-0.169666	0.150871	-1.12457	0.26077	0.996796	0.0742528	0.172735	0.429867	0.667293	1	-0.329882	0.150864	-2.18661	0.0287709	0.776084	-0.0173874	0.150864	-0.115252	0.908245	1	-0.132032	0.172861	-0.763803	0.444985	1	CCND1	protein-coding
ENSG00000122218	7105.77	-0.114449	0.129766	-0.88196	0.377799	1	0.00287972	0.148601	0.0193789	0.984539	1	-0.012946	0.129692	-0.0998204	0.920487	1	0.0507591	0.12975	0.391207	0.695644	1	-0.0331719	0.148704	-0.223073	0.823479	1	COPA	protein-coding
ENSG00000002834	7170.76	-0.372226	0.172246	-2.16101	0.0306945	0.475627	0.0270789	0.197254	0.137279	0.89081	1	-0.158519	0.17216	-0.920768	0.357172	1	-0.121579	0.172207	-0.706003	0.480186	1	0.0464914	0.197315	0.23562	0.813727	1	LASP1	protein-coding
ENSG00000105640	7108.41	-0.143134	0.206507	-0.693119	0.488235	1	0.242709	0.236515	1.02619	0.304803	1	0.0694575	0.20644	0.336453	0.736529	1	-0.0864454	0.20651	-0.418601	0.675508	1	0.0670522	0.236609	0.283389	0.776879	1	RPL18A	protein-coding
ENSG00000105559	6944.4	0.125277	0.224766	0.557368	0.577276	1	-0.0797763	0.257433	-0.309892	0.756643	1	0.00600719	0.224764	0.0267267	0.978678	1	-0.109913	0.224839	-0.48885	0.624948	1	-0.239894	0.257518	-0.93156	0.351564	1	PLEKHA4	protein-coding
ENSG00000110880	7033.77	-0.104893	0.11625	-0.902305	0.366895	1	-0.0385251	0.133091	-0.289464	0.772226	1	-0.106205	0.116197	-0.914013	0.36071	1	0.0569549	0.116238	0.489986	0.624144	1	0.0126676	0.133168	0.0951257	0.924215	1	CORO1C	protein-coding
ENSG00000075426	7041.27	-0.17748	0.142143	-1.2486	0.21181	0.946861	-0.164937	0.162807	-1.01308	0.311021	1	-0.159305	0.142094	-1.12112	0.262235	1	0.0749434	0.14211	0.527362	0.597942	1	0.186743	0.16278	1.14721	0.251293	1	FOSL2	protein-coding
ENSG00000128245	6908.32	0.00695465	0.154015	0.0451556	0.963983	1	-0.102137	0.176327	-0.579249	0.562421	1	-0.0409805	0.153996	-0.266114	0.790151	1	-0.125314	0.154097	-0.813212	0.416096	1	-0.178307	0.176422	-1.01068	0.312169	1	YWHAH	protein-coding
ENSG00000050405	6918.81	0.729117	0.154581	4.71673	2.4e-06	0.000222654	0.91735	0.177008	5.18253	2.19e-07	5.44e-05	0.687872	0.154551	4.45078	8.56e-06	0.00092035	0.0712545	0.154758	0.460425	0.645211	1	0.306894	0.177261	1.73131	0.0833961	1	LIMA1	protein-coding
ENSG00000159840	7056.01	-0.298675	0.147352	-2.02694	0.0426685	0.547947	-0.112636	0.168742	-0.667507	0.504448	1	-0.204089	0.147286	-1.38566	0.16585	1	-0.109443	0.147332	-0.742828	0.457586	1	-0.11087	0.16882	-0.656736	0.511351	1	ZYX	protein-coding
ENSG00000117152	6883.45	0.0863807	0.158632	0.544534	0.586074	1	-0.240424	0.181587	-1.32402	0.185496	1	-0.0954256	0.158651	-0.601481	0.547519	1	-0.237599	0.158788	-1.49633	0.134568	1	-0.222524	0.181654	-1.22499	0.220579	1	RGS4	protein-coding
ENSG00000136238	6982.02	0.0351643	0.132737	0.264918	0.791073	1	0.151731	0.151993	0.998274	0.318146	1	0.0507188	0.132687	0.382243	0.702281	1	-0.0221211	0.132781	-0.166599	0.867686	1	-0.0312377	0.152142	-0.205319	0.837323	1	RAC1	protein-coding
ENSG00000106772	6913.01	0.154933	0.230411	0.67242	0.501316	1	-0.110385	0.263901	-0.418284	0.67574	1	0.0713361	0.230404	0.309614	0.756855	1	0.129239	0.230446	0.560822	0.574919	1	-0.155186	0.263961	-0.587911	0.556592	1	PRUNE2	protein-coding
ENSG00000147588	6880.69	0.468386	0.243126	1.92651	0.0540403	0.600689	-0.0159481	0.278509	-0.0572625	0.954336	1	0.377957	0.243121	1.55461	0.12004	1	0.223056	0.24319	0.917206	0.359035	1	0.0118037	0.278557	0.0423745	0.9662	1	PMP2	protein-coding
ENSG00000137312	6912.23	0.0980523	0.167805	0.584322	0.559004	1	-0.0336403	0.192173	-0.175052	0.861038	1	0.15543	0.167764	0.926479	0.354197	1	0.0556702	0.16785	0.331667	0.740141	1	0.044412	0.19222	0.231048	0.817278	1	FLOT1	protein-coding
ENSG00000135046	6955.58	0.0764911	0.169279	0.451864	0.651367	1	0.0860062	0.193887	0.44359	0.657339	1	0.0565256	0.169244	0.333989	0.738388	1	0.0410905	0.169309	0.242696	0.808241	1	0.162602	0.19393	0.838457	0.401774	1	ANXA1	protein-coding
ENSG00000006327	6979.67	-0.161087	0.140002	-1.15061	0.249894	0.986433	-0.0596934	0.160312	-0.372358	0.709626	1	0.0768351	0.139899	0.549218	0.582856	1	0.106718	0.139961	0.762482	0.445772	1	0.220049	0.160303	1.37271	0.169842	1	TNFRSF12A	protein-coding
ENSG00000075785	6918.55	0.0076572	0.125079	0.0612188	0.951185	1	-0.0804928	0.143217	-0.562034	0.574093	1	0.0176261	0.125035	0.140969	0.887894	1	-0.0821847	0.12515	-0.65669	0.51138	1	-0.0725795	0.143307	-0.506462	0.612532	1	RAB7A	protein-coding
ENSG00000122642	6928.18	0.0795657	0.179309	0.443735	0.657234	1	0.176462	0.205388	0.859162	0.390251	1	0.0374426	0.17928	0.20885	0.834565	1	0.0358162	0.179336	0.199716	0.841703	1	0.26253	0.20543	1.27796	0.201264	1	FKBP9	protein-coding
ENSG00000173786	6839.61	0.0172165	0.149621	0.115067	0.908392	1	-0.126033	0.171374	-0.735427	0.462079	1	-0.0226591	0.149592	-0.151473	0.879603	1	-0.00361222	0.14966	-0.0241362	0.980744	1	0.037279	0.171402	0.217494	0.827823	1	CNP	protein-coding
ENSG00000198034	6956.93	-0.017537	0.185517	-0.0945304	0.924688	1	0.193647	0.212526	0.911167	0.362207	1	0.0485482	0.185465	0.261765	0.793502	1	-0.12257	0.185549	-0.660578	0.508883	1	0.00722094	0.212653	0.0339564	0.972912	1	RPS4X	protein-coding
ENSG00000108946	6830.34	-0.0771307	0.0992599	-0.777058	0.437125	1	-0.0144653	0.113598	-0.127338	0.898673	1	-0.0686858	0.0991947	-0.692434	0.488665	1	0.0020305	0.0992777	0.0204528	0.983682	1	0.112075	0.113653	0.986114	0.324077	1	PRKAR1A	protein-coding
ENSG00000110917	6821.26	0.0374975	0.118006	0.317761	0.750667	1	0.0403433	0.135138	0.298534	0.765295	1	0.0647162	0.117942	0.548713	0.583203	1	0.160686	0.118	1.36175	0.173276	1	0.0699159	0.135226	0.51703	0.605135	1	MLEC	protein-coding
ENSG00000104722	6627.98	0.228609	0.381116	0.59984	0.548613	1	0.365054	0.43649	0.836341	0.402963	1	0.18212	0.38111	0.477868	0.632744	1	0.135715	0.381157	0.356062	0.721794	1	-0.10385	0.436567	-0.237879	0.811975	1	NEFM	protein-coding
ENSG00000079308	7000.5	-0.428042	0.22968	-1.86364	0.0623718	0.633925	-0.0621292	0.263099	-0.236144	0.813321	1	-0.486112	0.229647	-2.11678	0.0342789	0.85681	0.0660407	0.229607	0.287625	0.773634	1	0.154427	0.263107	0.586936	0.557247	1	TNS1	protein-coding
ENSG00000151176	6681.58	0.0431735	0.125103	0.345104	0.730016	1	-0.0997645	0.143234	-0.696515	0.486106	1	0.00413299	0.125072	0.0330449	0.973639	1	-0.0629773	0.125184	-0.50308	0.614908	1	-0.285524	0.143406	-1.99102	0.046479	1	PLBD2	protein-coding
ENSG00000170889	6711.72	-0.0252323	0.205831	-0.122588	0.902434	1	0.0821305	0.23576	0.348365	0.727566	1	0.0762105	0.205787	0.370337	0.711131	1	-0.288829	0.205906	-1.40272	0.1607	1	0.0622026	0.235822	0.263769	0.791958	1	RPS9	protein-coding
ENSG00000166913	6706.06	0.0520062	0.107668	0.483022	0.62908	1	-0.0487724	0.123308	-0.395533	0.692449	1	-0.0295229	0.107637	-0.274281	0.783869	1	0.0159707	0.107722	0.148259	0.882139	1	0.017892	0.123391	0.145003	0.884709	1	YWHAB	protein-coding
ENSG00000163191	6654.19	0.075212	0.178606	0.421107	0.673677	1	0.360115	0.204493	1.76102	0.0782355	1	0.31084	0.17853	1.74111	0.0816642	1	0.0999882	0.178628	0.559757	0.575645	1	0.0776485	0.204628	0.379461	0.704346	1	S100A11	protein-coding
ENSG00000197892	6696.32	-0.171356	0.207423	-0.826119	0.408737	1	-0.400179	0.237598	-1.68427	0.0921292	1	-0.19123	0.207399	-0.922037	0.356509	1	0.256463	0.207378	1.23669	0.216201	1	0.0657476	0.237551	0.276773	0.781954	1	KIF13B	protein-coding
ENSG00000197756	6723.19	-0.147808	0.196871	-0.750788	0.45278	1	0.181753	0.225464	0.806128	0.420169	1	0.129703	0.196788	0.659101	0.509831	1	-0.00416156	0.19686	-0.0211397	0.983134	1	0.128383	0.225537	0.569234	0.569197	1	RPL37A	protein-coding
ENSG00000177156	6669.25	0.0533116	0.133165	0.400342	0.688905	1	-0.00535886	0.152511	-0.0351375	0.97197	1	0.131727	0.133098	0.989699	0.322321	1	0.218412	0.133152	1.64032	0.100938	1	0.0851852	0.152569	0.558338	0.576614	1	TALDO1	protein-coding
ENSG00000069275	6695.56	0.182824	0.140656	1.2998	0.193671	0.92345	-0.0155957	0.161133	-0.0967878	0.922895	1	-0.0250689	0.140661	-0.178222	0.858548	1	0.0570747	0.140717	0.405599	0.685037	1	-0.0405221	0.16123	-0.25133	0.801559	1	NUCKS1	protein-coding
ENSG00000149485	6648	0.217866	0.100205	2.17421	0.0296893	0.466433	0.076197	0.114734	0.664119	0.506614	1	0.211656	0.10015	2.1134	0.0345667	0.859156	0.194093	0.10026	1.93589	0.0528806	0.933086	0.130972	0.11483	1.14057	0.254047	1	FADS1	protein-coding
ENSG00000128272	6701.21	-0.102538	0.121374	-0.84481	0.398217	1	0.0303115	0.138987	0.218089	0.82736	1	-0.089866	0.121315	-0.740768	0.458834	1	-0.112559	0.121408	-0.927115	0.353867	1	0.0396636	0.139083	0.28518	0.775507	1	ATF4	protein-coding
ENSG00000100364	6543.87	0.26394	0.177784	1.48461	0.137648	0.835138	0.0635553	0.203593	0.312168	0.754913	1	0.233548	0.177759	1.31385	0.188898	1	0.213923	0.177829	1.20297	0.228989	1	-0.207921	0.203743	-1.02051	0.307487	1	KIAA0930	protein-coding
ENSG00000145730	6704.66	-0.112195	0.111852	-1.00306	0.315832	1	-0.0274841	0.128085	-0.214578	0.830097	1	-0.0263115	0.111756	-0.235436	0.81387	1	0.235776	0.111768	2.10952	0.0349	0.790496	0.197181	0.128093	1.53936	0.123718	1	PAM	protein-coding
ENSG00000140092	6509.53	0.144489	0.190452	0.75866	0.448056	1	-0.0990664	0.217971	-0.454495	0.649473	1	0.208128	0.190419	1.093	0.274395	1	0.113487	0.190524	0.595654	0.551406	1	-0.141482	0.218042	-0.648875	0.516419	1	FBLN5	protein-coding
ENSG00000197043	6661.75	-0.322234	0.13746	-2.3442	0.0190681	0.368922	-0.213266	0.157418	-1.35477	0.17549	1	-0.179303	0.137376	-1.3052	0.191824	1	-0.250507	0.137471	-1.82225	0.0684173	1	-0.201569	0.157504	-1.27977	0.200626	1	ANXA6	protein-coding
ENSG00000070214	6631.38	-0.0874958	0.150571	-0.581095	0.561176	1	-0.245317	0.172462	-1.42244	0.154899	1	-0.158327	0.150546	-1.05168	0.292944	1	0.220674	0.150532	1.46596	0.142659	1	0.0758244	0.172441	0.439711	0.660147	1	SLC44A1	protein-coding
ENSG00000122566	6634.24	-0.155877	0.107767	-1.44642	0.148058	0.857023	-0.124367	0.123414	-1.00772	0.31359	1	-0.0486339	0.107674	-0.451678	0.651501	1	-0.0799283	0.107779	-0.741593	0.458334	1	-0.0756105	0.123511	-0.612175	0.540422	1	HNRNPA2B1	protein-coding
ENSG00000175166	6620.42	-0.0367343	0.114735	-0.320165	0.748843	1	0.0250893	0.131338	0.191029	0.848503	1	-0.0578518	0.114687	-0.504433	0.613957	1	0.0633656	0.114745	0.552232	0.58079	1	0.0551027	0.131427	0.419265	0.675022	1	PSMD2	protein-coding
ENSG00000130175	6606.56	0.114488	0.110908	1.03228	0.301941	1	0.178385	0.126989	1.40473	0.160102	1	0.180468	0.110833	1.62828	0.103465	1	-0.0536942	0.111002	-0.483722	0.628583	1	0.151774	0.127109	1.19405	0.23246	1	PRKCSH	protein-coding
ENSG00000152952	6747.35	0.220289	0.262625	0.838799	0.401582	1	0.863622	0.300789	2.87119	0.00408931	0.18701	0.227096	0.262587	0.86484	0.387127	1	0.151439	0.262641	0.5766	0.56421	1	1.07783	0.300794	3.58329	0.000339297	0.0698847	PLOD2	protein-coding
ENSG00000172354	6583.67	0.0262058	0.145199	0.180482	0.856774	1	0.0629052	0.166288	0.378291	0.705214	1	0.0692147	0.145148	0.476856	0.633465	1	-0.126825	0.145272	-0.873024	0.38265	1	0.00588933	0.166392	0.0353944	0.971765	1	GNB2	protein-coding
ENSG00000115268	6588.74	-0.0907344	0.217797	-0.416601	0.67697	1	0.041342	0.24947	0.16572	0.868378	1	0.036637	0.217747	0.168255	0.866383	1	-0.00662823	0.217801	-0.0304325	0.975722	1	-0.0535961	0.249548	-0.214773	0.829945	1	RPS15	protein-coding
ENSG00000135506	6540.07	0.154129	0.116296	1.32531	0.185067	0.909083	0.0819013	0.133173	0.614998	0.538556	1	0.229014	0.116223	1.97047	0.0487844	1	0.0892592	0.116355	0.767127	0.443006	1	0.143428	0.133252	1.07637	0.281764	1	OS9	protein-coding
ENSG00000183255	6590.45	-0.0910361	0.106432	-0.855341	0.392362	1	0.0431743	0.121836	0.354365	0.723065	1	0.0338815	0.106327	0.318654	0.749989	1	0.0238419	0.106428	0.22402	0.822742	1	0.164114	0.121893	1.34638	0.17818	1	PTTG1IP	protein-coding
ENSG00000105701	6516.46	-0.00316648	0.137591	-0.0230138	0.981639	1	0.00996925	0.157562	0.0632718	0.94955	1	0.14796	0.137509	1.076	0.281925	1	0.0143089	0.137619	0.103975	0.917189	1	-0.00181861	0.157657	-0.0115352	0.990796	1	FKBP8	protein-coding
ENSG00000187109	6544.78	0.00789169	0.116782	0.0675763	0.946123	1	0.0313584	0.133737	0.234478	0.814614	1	0.152836	0.116683	1.30984	0.190249	1	0.148001	0.11677	1.26746	0.204991	1	0.0566372	0.133835	0.423187	0.672159	1	NAP1L1	protein-coding
ENSG00000078808	6534.11	0.265879	0.11928	2.22903	0.0258118	0.435718	0.212519	0.136597	1.55581	0.119754	1	0.219969	0.119241	1.84475	0.0650735	1	0.0960894	0.119366	0.804997	0.420822	1	0.107787	0.136743	0.788247	0.430552	1	SDF4	protein-coding
ENSG00000245532	6604.97	0.0780151	0.370325	0.210667	0.833147	1	-0.0691499	0.424275	-0.162984	0.870531	1	-0.128436	0.370323	-0.346822	0.728725	1	0.108565	0.370329	0.293159	0.7694	1	-0.0716522	0.424311	-0.168867	0.865901	1	NEAT1	ncRNA
ENSG00000122378	6427.31	0.0595227	0.183431	0.324496	0.745563	1	-0.159235	0.210042	-0.758112	0.448384	1	0.190354	0.183379	1.03803	0.299255	1	0.0721773	0.183473	0.393394	0.694029	1	0.0428399	0.210056	0.203945	0.838396	1	PRXL2A	protein-coding
ENSG00000119326	6359.33	0.62324	0.160441	3.88454	0.000102524	0.00627663	0.479959	0.183723	2.6124	0.00899085	0.332712	0.588474	0.160416	3.66843	0.000244043	0.0182654	0.214192	0.160572	1.33393	0.182227	1	0.190113	0.18389	1.03384	0.301211	1	CTNNAL1	protein-coding
ENSG00000167601	6411.7	0.153032	0.14945	1.02397	0.305849	1	0.181118	0.171171	1.05811	0.290006	1	0.138215	0.149408	0.925089	0.354919	1	0.0334063	0.149504	0.223447	0.823188	1	-0.0396401	0.171334	-0.231362	0.817034	1	AXL	protein-coding
ENSG00000188157	6502.25	0.0792051	0.128958	0.614195	0.539086	1	-0.0210591	0.147782	-0.142501	0.886684	1	-0.163962	0.128967	-1.27135	0.203604	1	-0.183982	0.129059	-1.42557	0.153992	1	-0.0554276	0.147904	-0.374754	0.707844	1	AGRN	protein-coding
ENSG00000174231	6449.37	0.0641275	0.120088	0.534006	0.593338	1	0.0414141	0.137531	0.301125	0.763319	1	-0.0412918	0.120064	-0.343916	0.730909	1	0.127154	0.120103	1.05871	0.289734	1	-0.022563	0.137668	-0.163894	0.869814	1	PRPF8	protein-coding
ENSG00000109861	6113.58	2.12984	0.224946	9.46823	2.85e-21	7.56e-18	2.63388	0.257409	10.2323	1.42e-24	7.55e-21	2.36616	0.224902	10.5208	6.93e-26	3.07e-22	0.263457	0.225481	1.16842	0.242637	1	0.0226395	0.258332	0.0876373	0.930165	1	CTSC	protein-coding
ENSG00000175745	6330.61	0.185407	0.1662	1.11557	0.264607	0.999072	0.137881	0.190317	0.724479	0.468771	1	0.0556491	0.166192	0.334848	0.73774	1	-0.0760296	0.166298	-0.45719	0.647535	1	-0.196943	0.190491	-1.03388	0.301194	1	NR2F1	protein-coding
ENSG00000139289	6344.35	-0.0851636	0.147722	-0.576514	0.564268	1	-0.25576	0.169134	-1.51218	0.130489	1	-0.175678	0.147705	-1.18938	0.234289	1	0.010414	0.147743	0.0704869	0.943806	1	-0.21478	0.169203	-1.26936	0.204311	1	PHLDA1	protein-coding
ENSG00000203879	6339.27	-0.109736	0.119565	-0.917796	0.358726	1	-0.0956593	0.136838	-0.699072	0.484507	1	-0.107175	0.119516	-0.896743	0.369856	1	-0.221648	0.119661	-1.85231	0.0639813	1	-0.126937	0.13695	-0.926887	0.353985	1	GDI1	protein-coding
ENSG00000012660	6365.84	0.106597	0.132753	0.80297	0.421992	1	-0.150122	0.152079	-0.987129	0.323579	1	-0.0280517	0.132742	-0.211325	0.832634	1	-0.06071	0.132839	-0.457018	0.647658	1	-0.116238	0.152164	-0.763898	0.444928	1	ELOVL5	protein-coding
ENSG00000107796	6614.64	-0.368096	0.412015	-0.893405	0.37164	1	0.327594	0.471959	0.694115	0.48761	1	0.0310757	0.411931	0.0754391	0.939865	1	0.855927	0.411887	2.07807	0.0377033	0.8112	0.500378	0.471969	1.06019	0.289058	1	ACTA2	protein-coding
ENSG00000099331	6351.6	-0.0647283	0.161803	-0.400043	0.689125	1	-0.17858	0.185332	-0.963566	0.335264	1	-0.157147	0.161784	-0.971335	0.331381	1	0.0943532	0.161798	0.583155	0.559789	1	-0.03233	0.185366	-0.174412	0.861542	1	MYO9B	protein-coding
ENSG00000122406	6346.22	-0.144847	0.177507	-0.816007	0.414496	1	0.09116	0.203286	0.448432	0.653842	1	-0.010583	0.177441	-0.0596423	0.952441	1	-0.138986	0.177529	-0.782892	0.433691	1	-0.0261386	0.203391	-0.128514	0.897742	1	RPL5	protein-coding
ENSG00000196914	6368.17	-0.0792176	0.179573	-0.441143	0.659109	1	-0.315595	0.205758	-1.53382	0.125075	1	-0.146136	0.179548	-0.813914	0.415694	1	0.135678	0.179553	0.755645	0.449862	1	0.046173	0.205726	0.224439	0.822415	1	ARHGEF12	protein-coding
ENSG00000127481	6339.81	0.0105318	0.210379	0.0500609	0.960074	1	-0.0144468	0.240981	-0.05995	0.952195	1	-0.212611	0.210387	-1.01057	0.312222	1	-0.0887116	0.210421	-0.421591	0.673323	1	-0.124382	0.241066	-0.515964	0.605879	1	UBR4	protein-coding
ENSG00000140391	6266.36	0.263984	0.12002	2.19949	0.0278428	0.44781	0.167626	0.137419	1.21982	0.222532	1	0.167987	0.119999	1.3999	0.161542	1	0.0224751	0.120142	0.18707	0.851605	1	-0.0339654	0.137611	-0.246823	0.805046	1	TSPAN3	protein-coding
ENSG00000196126	1.35861	18.8334	4.91229	3.83394	0.000126108	0.00752964	0	5.72249	0	1	1	18.6485	4.9113	3.79706	0.000146421	0.0116762	16.5832	4.94958	3.35043	0.000806871	0.0480685	16.7873	5.62717	2.98325	0.00285206	0.299523	USH2A	protein-coding
ENSG00000138674	6336.79	-0.00941521	0.133778	-0.0703796	0.943892	1	0.0779898	0.153211	0.509036	0.610727	1	-0.0776535	0.133741	-0.580627	0.561492	1	0.0308572	0.133793	0.230635	0.817599	1	0.00312513	0.153336	0.0203809	0.983739	1	SEC31A	protein-coding
ENSG00000155506	6297.62	-0.172877	0.126212	-1.36974	0.170769	0.895563	-0.154743	0.144532	-1.07065	0.284327	1	-0.273314	0.126186	-2.16595	0.0303147	0.799862	-0.150379	0.126242	-1.19119	0.233578	1	-0.168343	0.144638	-1.16389	0.244469	1	LARP1	protein-coding
ENSG00000169604	6330.95	-0.121309	0.171433	-0.707616	0.479184	1	-0.363569	0.196456	-1.85064	0.0642218	1	-0.116093	0.171383	-0.677392	0.498158	1	0.312939	0.171358	1.82623	0.0678163	1	-0.0205075	0.196419	-0.104407	0.916847	1	ANTXR1	protein-coding
ENSG00000105220	6247.68	0.000781544	0.157648	0.00495753	0.996044	1	-0.0690563	0.180569	-0.382438	0.702136	1	-0.0879095	0.157629	-0.557699	0.57705	1	-0.290388	0.157759	-1.84071	0.0656643	1	-0.167836	0.180685	-0.928888	0.352947	1	GPI	protein-coding
ENSG00000231925	6243.79	0.143609	0.116923	1.22824	0.219358	0.955336	0.0140437	0.133916	0.104869	0.916479	1	0.0751944	0.11689	0.643289	0.520036	1	-0.0876001	0.11704	-0.748461	0.454182	1	-0.249087	0.134157	-1.85668	0.0633566	1	TAPBP	protein-coding
ENSG00000075415	6294.84	-0.0826797	0.127513	-0.648404	0.516724	1	0.0679719	0.146012	0.465522	0.641558	1	0.114739	0.127402	0.900608	0.367797	1	0.0205777	0.12751	0.161381	0.871793	1	0.128868	0.146091	0.88211	0.377717	1	SLC25A3	protein-coding
ENSG00000135677	6241.14	0.546083	0.170829	3.19666	0.00139029	0.0543235	0.511922	0.195662	2.61636	0.00888727	0.32995	0.301424	0.170837	1.76439	0.0776659	1	0.130414	0.170942	0.762916	0.445514	1	-0.032133	0.195912	-0.164018	0.869717	1	GNS	protein-coding
ENSG00000137409	6240.68	-0.0294813	0.13914	-0.211882	0.832199	1	-0.110962	0.159346	-0.696357	0.486205	1	0.110862	0.13906	0.797229	0.425318	1	0.0454961	0.139158	0.326939	0.743714	1	0.147704	0.159346	0.926942	0.353957	1	MTCH1	protein-coding
ENSG00000060237	6293.34	-0.180769	0.180993	-0.99876	0.317911	1	-0.00655221	0.207283	-0.0316099	0.974783	1	-0.238523	0.180964	-1.31807	0.18748	1	0.018825	0.180974	0.10402	0.917153	1	0.00206982	0.207349	0.00998229	0.992035	1	WNK1	protein-coding
ENSG00000134369	6313.32	-0.286826	0.192015	-1.49377	0.135236	0.830853	-0.19071	0.219961	-0.867018	0.385932	1	-0.360032	0.191989	-1.87528	0.0607547	1	-0.0731769	0.191991	-0.381147	0.703094	1	-0.0303237	0.219988	-0.137843	0.890365	1	NAV1	protein-coding
ENSG00000075711	6280.94	-0.049265	0.220566	-0.223357	0.823258	1	-0.288535	0.252746	-1.1416	0.25362	1	-0.10313	0.220538	-0.467627	0.640052	1	0.277016	0.220526	1.25616	0.209058	1	0.202288	0.252684	0.800559	0.423387	1	DLG1	protein-coding
ENSG00000197958	6221.7	0.0306797	0.19207	0.159731	0.873093	1	0.186205	0.219992	0.846418	0.39732	1	0.168124	0.19201	0.875596	0.381249	1	-0.0876724	0.192119	-0.456345	0.648142	1	0.17619	0.220064	0.800629	0.423346	1	RPL12	protein-coding
ENSG00000170275	6191.21	0.00836815	0.129428	0.0646548	0.948449	1	0.163415	0.148157	1.10299	0.270033	1	0.134375	0.129345	1.03888	0.298859	1	-0.0170525	0.129476	-0.131704	0.895219	1	-0.0542892	0.148345	-0.365966	0.714391	1	CRTAP	protein-coding
ENSG00000133816	6411.72	-0.209753	0.376007	-0.557843	0.576952	1	0.369547	0.430716	0.857983	0.390902	1	-0.26239	0.375985	-0.697873	0.485257	1	0.200045	0.375968	0.53208	0.594671	1	0.0937206	0.430789	0.217556	0.827775	1	MICAL2	protein-coding
ENSG00000163931	6229.23	0.0106007	0.127061	0.0834301	0.93351	1	-0.0720492	0.145562	-0.494972	0.62062	1	-0.0661433	0.12703	-0.52069	0.602582	1	-0.0280847	0.127106	-0.220954	0.825128	1	-0.176496	0.145725	-1.21116	0.225834	1	TKT	protein-coding
ENSG00000129116	6362.08	-0.212929	0.21077	-1.01025	0.312377	1	-0.0406263	0.241477	-0.168241	0.866394	1	-0.175441	0.210714	-0.8326	0.40507	1	0.140919	0.210709	0.668785	0.503633	1	0.0941994	0.241509	0.390045	0.696504	1	PALLD	protein-coding
ENSG00000152234	6129.63	0.0595862	0.144089	0.413538	0.679212	1	0.0488225	0.164987	0.295917	0.767294	1	0.143919	0.144028	0.999247	0.317675	1	-0.0834593	0.144172	-0.578886	0.562666	1	0.000140733	0.165097	0.000852429	0.99932	1	ATP5F1A	protein-coding
ENSG00000166441	6207.3	-0.132135	0.231618	-0.570486	0.568348	1	0.159179	0.26529	0.600022	0.548492	1	0.125598	0.231545	0.542434	0.58752	1	-0.0249152	0.231614	-0.107572	0.914335	1	0.143622	0.265349	0.541257	0.588331	1	RPL27A	protein-coding
ENSG00000137309	6141.51	-0.417676	0.185614	-2.25023	0.0244342	0.422118	-0.313654	0.212563	-1.47558	0.140056	1	-0.326451	0.185555	-1.75932	0.0785227	1	-0.177396	0.18559	-0.95585	0.339148	1	-0.258292	0.212616	-1.21483	0.224432	1	HMGA1	protein-coding
ENSG00000070614	6324.02	-0.401052	0.166382	-2.41043	0.0159339	0.336538	-0.0954879	0.190572	-0.50106	0.616329	1	-0.3258	0.166305	-1.95905	0.0501072	1	-0.00231626	0.166297	-0.0139284	0.988887	1	0.142291	0.190578	0.746631	0.455287	1	NDST1	protein-coding
ENSG00000197879	6249.42	-0.0722937	0.127502	-0.566999	0.570715	1	0.156509	0.14603	1.07176	0.28383	1	-0.0376315	0.127427	-0.295318	0.767751	1	-0.0856838	0.127527	-0.67189	0.501653	1	0.0695466	0.146178	0.475767	0.63424	1	MYO1C	protein-coding
ENSG00000057019	6153.52	0.0203943	0.222381	0.0917089	0.926929	1	0.189881	0.254706	0.74549	0.455976	1	-0.137682	0.222373	-0.619148	0.535819	1	-0.00312322	0.222403	-0.014043	0.988796	1	0.107879	0.254777	0.423424	0.671986	1	DCBLD2	protein-coding
ENSG00000148700	6100.58	-0.0357565	0.139966	-0.255465	0.798364	1	-0.143603	0.160245	-0.896148	0.370173	1	-0.0545439	0.139927	-0.389801	0.696683	1	-0.0191839	0.14001	-0.137018	0.891016	1	-0.0319736	0.160293	-0.199469	0.841896	1	ADD3	protein-coding
ENSG00000185274	6049.91	0.2262	0.211548	1.06926	0.284952	1	-0.0978784	0.242316	-0.403929	0.686265	1	0.223051	0.211524	1.05449	0.291658	1	0.0149638	0.211626	0.0707087	0.94363	1	-0.00602381	0.242358	-0.024855	0.980171	1	GALNT17	protein-coding
ENSG00000138758	6254.1	-0.0506103	0.235991	-0.214458	0.83019	1	0.526054	0.270284	1.9463	0.051619	0.959773	0.141422	0.235905	0.599484	0.54885	1	0.281311	0.235928	1.19236	0.233121	1	0.131426	0.270456	0.485941	0.627009	1	SEPTIN11	protein-coding
ENSG00000160014	6081.07	-0.148188	0.151603	-0.977477	0.328333	1	-0.0549735	0.173552	-0.316754	0.75143	1	-0.103852	0.151553	-0.68525	0.493186	1	-0.210117	0.151667	-1.38538	0.165937	1	-0.31772	0.173731	-1.82881	0.0674286	1	CALM3	protein-coding
ENSG00000162244	6157.3	-0.0239393	0.228554	-0.104742	0.91658	1	0.19579	0.261794	0.74788	0.454533	1	0.0339227	0.228513	0.148449	0.881988	1	-0.199258	0.228604	-0.87163	0.38341	1	0.164597	0.261856	0.628579	0.529625	1	RPL29	protein-coding
ENSG00000018408	6094.16	0.111447	0.133702	0.833549	0.404535	1	0.0558889	0.153097	0.365055	0.71507	1	-0.00167228	0.133684	-0.0125092	0.990019	1	0.0396877	0.133763	0.296702	0.766694	1	0.0966833	0.153176	0.631191	0.527916	1	WWTR1	protein-coding
ENSG00000102226	6015.75	-0.0784907	0.166073	-0.472629	0.636478	1	-0.311881	0.190141	-1.64026	0.100952	1	-0.026623	0.166026	-0.160354	0.872602	1	0.0718595	0.166085	0.432668	0.665256	1	-0.211728	0.190189	-1.11325	0.2656	1	USP11	protein-coding
ENSG00000126709	5970.91	0.748982	0.366897	2.0414	0.0412115	0.539138	-0.28794	0.420354	-0.684994	0.493348	1	-0.310955	0.366995	-0.847301	0.396827	1	-0.24728	0.367037	-0.67372	0.500489	1	-0.254604	0.42039	-0.605636	0.544756	1	IFI6	protein-coding
ENSG00000107581	6085.82	-0.0225367	0.164663	-0.136866	0.891137	1	-0.137523	0.18865	-0.728983	0.466012	1	-0.156183	0.164649	-0.948582	0.342833	1	0.0201596	0.164678	0.122419	0.902567	1	-0.0559726	0.188708	-0.296609	0.766765	1	EIF3A	protein-coding
ENSG00000131446	5982.38	0.347008	0.137527	2.52321	0.011629	0.277143	0.552509	0.157402	3.51018	0.000447795	0.0313103	0.376069	0.13747	2.73565	0.00622571	0.263777	0.165125	0.137615	1.19991	0.230176	1	0.119647	0.157653	0.758926	0.447897	1	MGAT1	protein-coding
ENSG00000170776	6021.93	0.0708317	0.189682	0.373424	0.708833	1	-0.12039	0.21727	-0.554101	0.579509	1	-0.00718013	0.189663	-0.0378574	0.969801	1	0.207665	0.189683	1.0948	0.273605	1	0.0737622	0.217286	0.33947	0.734256	1	AKAP13	protein-coding
ENSG00000106105	6058.53	0.182107	0.182358	0.998625	0.317977	1	0.448186	0.20887	2.14577	0.0318916	0.759284	0.133572	0.182322	0.732616	0.463793	1	-0.0596504	0.182428	-0.326981	0.743682	1	0.163299	0.209031	0.781217	0.434675	1	GARS1	protein-coding
ENSG00000170004	6079.55	-0.134847	0.172624	-0.78116	0.434708	1	-0.00705454	0.197715	-0.0356803	0.971537	1	-0.160764	0.172584	-0.931511	0.351589	1	0.262437	0.172558	1.52086	0.128294	1	0.0997489	0.197763	0.504386	0.61399	1	CHD3	protein-coding
ENSG00000106991	6018.46	0.0256676	0.198437	0.129349	0.897082	1	0.366818	0.227253	1.61414	0.106497	1	0.172235	0.198372	0.868244	0.385261	1	0.0499351	0.198452	0.251624	0.801332	1	0.16173	0.227379	0.711279	0.476912	1	ENG	protein-coding
ENSG00000119138	5969.07	-0.339797	0.154911	-2.1935	0.0282717	0.451621	-0.65784	0.177513	-3.70588	0.000210661	0.0168592	-0.34087	0.154864	-2.20109	0.0277296	0.754892	0.0234624	0.154852	0.151515	0.879569	1	-0.154306	0.177417	-0.869734	0.384446	1	KLF9	protein-coding
ENSG00000084112	5950.01	-0.172593	0.173406	-0.995315	0.319583	1	-0.0588048	0.198573	-0.296136	0.767126	1	-0.11821	0.173349	-0.681918	0.495291	1	-0.00448521	0.173393	-0.0258673	0.979363	1	-0.23665	0.198708	-1.19095	0.233675	1	SSH1	protein-coding
ENSG00000163902	5913.42	0.156583	0.115927	1.3507	0.17679	0.902126	0.0727389	0.132757	0.547912	0.583752	1	0.164552	0.115867	1.42018	0.155554	1	-0.03942	0.11604	-0.339712	0.734073	1	0.0262099	0.132895	0.197222	0.843653	1	RPN1	protein-coding
ENSG00000184014	5920.14	0.0714143	0.117592	0.607304	0.543649	1	-0.0517929	0.13464	-0.384677	0.700477	1	0.0386196	0.117546	0.328549	0.742497	1	0.181553	0.117602	1.54379	0.12264	1	0.11361	0.134679	0.843562	0.398914	1	DENND5A	protein-coding
ENSG00000185787	5941.72	-0.117858	0.128349	-0.918261	0.358482	1	-0.0285208	0.14695	-0.194085	0.846109	1	-0.0525779	0.128274	-0.409888	0.681888	1	-0.0236782	0.128357	-0.184471	0.853644	1	-0.0305682	0.147057	-0.207867	0.835333	1	MORF4L1	protein-coding
ENSG00000100605	5889.77	-0.232195	0.113891	-2.03875	0.0414751	0.539669	-0.189601	0.130245	-1.45573	0.145467	1	-0.139743	0.113794	-1.22803	0.219434	1	0.133789	0.113813	1.17551	0.239789	1	0.130266	0.130215	1.00039	0.31712	1	ITPK1	protein-coding
ENSG00000064601	5878.5	0.240494	0.110623	2.17399	0.0297057	0.466433	0.199092	0.126621	1.57235	0.11587	1	0.23227	0.110568	2.1007	0.0356677	0.869286	0.0776857	0.110734	0.701553	0.482958	1	0.0975923	0.126789	0.769724	0.441464	1	CTSA	protein-coding
ENSG00000108219	5867.42	0.00970985	0.169258	0.0573672	0.954253	1	-0.141829	0.193848	-0.731652	0.464381	1	-0.0738123	0.16924	-0.436139	0.662736	1	-0.0524916	0.169313	-0.310027	0.756541	1	-0.072779	0.193906	-0.375331	0.707415	1	TSPAN14	protein-coding
ENSG00000115091	5939.07	-0.0043348	0.131724	-0.0329081	0.973748	1	-0.0300468	0.150889	-0.199132	0.842159	1	-0.123166	0.131701	-0.935198	0.349686	1	-0.038623	0.131766	-0.293119	0.769431	1	-0.0653275	0.151011	-0.432602	0.665304	1	ACTR3	protein-coding
ENSG00000008710	5997.45	-0.095517	0.201271	-0.47457	0.635094	1	-0.236019	0.230612	-1.02345	0.306097	1	-0.285529	0.201267	-1.41866	0.155998	1	-0.00224516	0.20127	-0.0111549	0.9911	1	0.0271832	0.230609	0.117876	0.906166	1	PKD1	protein-coding
ENSG00000118816	5911.35	-0.111311	0.116231	-0.957673	0.338228	1	-0.0434807	0.133059	-0.326778	0.743836	1	-0.0974886	0.116164	-0.839234	0.401338	1	-0.000615044	0.116235	-0.00529138	0.995778	1	0.0703316	0.133122	0.528325	0.597274	1	CCNI	protein-coding
ENSG00000197081	5944.5	-0.0627719	0.174193	-0.360359	0.718579	1	-0.0927647	0.199566	-0.464831	0.642053	1	-0.0494771	0.174144	-0.284116	0.776322	1	0.120425	0.174171	0.691414	0.489305	1	0.0837143	0.199592	0.419427	0.674904	1	IGF2R	protein-coding
ENSG00000198910	5794.11	0.0902632	0.194126	0.464971	0.641952	1	-0.198385	0.222333	-0.892288	0.372239	1	0.0231269	0.194113	0.119141	0.905163	1	-0.264583	0.194261	-1.362	0.173199	1	-0.137412	0.222389	-0.61789	0.536648	1	L1CAM	protein-coding
ENSG00000100994	5913.49	-0.0532987	0.123203	-0.432609	0.665299	1	-0.107481	0.141135	-0.761546	0.446331	1	-0.133425	0.123166	-1.08329	0.278678	1	-0.081461	0.123247	-0.660958	0.508639	1	0.0895525	0.14116	0.634405	0.525816	1	PYGB	protein-coding
ENSG00000198561	5884.95	-0.100267	0.116623	-0.859759	0.389922	1	-0.0858362	0.133557	-0.642695	0.520422	1	-0.0646841	0.116543	-0.555024	0.578878	1	0.193717	0.116558	1.66198	0.0965159	1	0.21662	0.133536	1.62219	0.104763	1	CTNND1	protein-coding
ENSG00000085733	5883.66	-0.128116	0.134625	-0.951649	0.341275	1	-0.0630287	0.154165	-0.408838	0.682658	1	-0.220108	0.134596	-1.63533	0.101981	1	-0.030617	0.13463	-0.227415	0.820101	1	0.016739	0.154234	0.108529	0.913576	1	CTTN	protein-coding
ENSG00000095139	5856.31	-0.0761613	0.114287	-0.666405	0.505153	1	0.0484773	0.130842	0.370503	0.711008	1	-0.0382196	0.114204	-0.33466	0.737882	1	0.0965131	0.11426	0.844679	0.39829	1	0.0189754	0.130978	0.144875	0.88481	1	ARCN1	protein-coding
ENSG00000128283	5831.77	-0.0476211	0.158062	-0.301282	0.7632	1	-0.00777016	0.181037	-0.0429203	0.965765	1	0.182398	0.157948	1.1548	0.248172	1	0.332328	0.157983	2.10357	0.035416	0.79255	0.468232	0.180957	2.58753	0.00966671	0.617761	CDC42EP1	protein-coding
ENSG00000182158	5827.81	-0.0510477	0.170676	-0.299091	0.764871	1	-0.0253786	0.195513	-0.129805	0.896721	1	-0.120516	0.17064	-0.70626	0.480026	1	0.0997263	0.170659	0.584359	0.558979	1	0.132257	0.195541	0.676364	0.498809	1	CREB3L2	protein-coding
ENSG00000156453	5784.86	-0.248733	0.15277	-1.62816	0.103492	0.766226	-0.390885	0.175023	-2.23334	0.0255269	0.668225	-0.14755	0.152695	-0.966306	0.333891	1	-0.0427501	0.152747	-0.279876	0.779573	1	-0.00380317	0.174974	-0.0217357	0.982659	1	PCDH1	protein-coding
ENSG00000129009	5664.58	1.17491	0.216363	5.43028	5.63e-08	8.74e-06	1.33249	0.247824	5.37676	7.58e-08	2.29e-05	1.18899	0.216329	5.49621	3.88e-08	8.89e-06	0.136009	0.216609	0.6279	0.530069	1	0.338233	0.248217	1.36265	0.172993	1	ISLR	protein-coding
ENSG00000071054	5858.72	-0.378276	0.170453	-2.21924	0.0264703	0.439573	-0.184421	0.195231	-0.944627	0.344849	1	-0.378071	0.1704	-2.21873	0.0265052	0.73653	-0.0631971	0.170396	-0.370884	0.710724	1	-0.0704146	0.195278	-0.360587	0.718408	1	MAP4K4	protein-coding
ENSG00000141522	5709.88	-0.119532	0.135508	-0.882103	0.377721	1	-0.0242757	0.155114	-0.156503	0.875637	1	0.00675367	0.135421	0.0498718	0.960225	1	-0.0908164	0.135545	-0.670011	0.502851	1	-0.0542374	0.155226	-0.349408	0.726783	1	ARHGDIA	protein-coding
ENSG00000071991	5717.27	-0.157227	0.185589	-0.847176	0.396897	1	-0.439833	0.212561	-2.0692	0.038527	0.829547	-0.268061	0.185578	-1.44447	0.148608	1	0.199859	0.185545	1.07715	0.281415	1	-0.0571155	0.212518	-0.268756	0.788118	1	CDH19	protein-coding
ENSG00000168610	5703.32	0.073044	0.14398	0.507319	0.611931	1	0.00283773	0.164895	0.0172093	0.98627	1	0.0872695	0.14393	0.606334	0.544293	1	0.0279391	0.144033	0.193977	0.846194	1	0.0863424	0.164963	0.523406	0.600692	1	STAT3	protein-coding
ENSG00000165795	5596.17	-0.230133	0.256289	-0.897941	0.369217	1	-0.583568	0.293525	-1.98813	0.0467968	0.918054	-0.236162	0.256269	-0.921541	0.356768	1	-0.0183865	0.256292	-0.0717403	0.942809	1	-0.41414	0.293544	-1.41083	0.158295	1	NDRG2	protein-coding
ENSG00000215301	5714.77	-0.05261	0.125398	-0.419544	0.674818	1	-0.0505433	0.143673	-0.351793	0.724993	1	-0.062422	0.125331	-0.498057	0.618444	1	0.0800591	0.125378	0.638541	0.523122	1	-0.123678	0.143838	-0.859844	0.389875	1	DDX3X	protein-coding
ENSG00000084636	5684.2	0.0254726	0.202005	0.126099	0.899654	1	0.331919	0.231375	1.43455	0.151415	1	0.133765	0.201942	0.662394	0.507719	1	-0.142292	0.202059	-0.70421	0.481302	1	0.00781204	0.231551	0.0337378	0.973086	1	COL16A1	protein-coding
ENSG00000061676	5713.11	0.00713075	0.127906	0.0557499	0.955541	1	0.00394599	0.146506	0.0269339	0.978512	1	-0.117405	0.127881	-0.918076	0.358579	1	0.0893415	0.127911	0.698468	0.484885	1	0.0791213	0.146585	0.539764	0.58936	1	NCKAP1	protein-coding
ENSG00000167986	5679.86	-0.106303	0.113568	-0.936031	0.349257	1	-0.176771	0.130086	-1.35888	0.174185	1	-0.014006	0.11347	-0.123434	0.901764	1	0.0069081	0.113567	0.0608282	0.951496	1	-0.0251349	0.130138	-0.19314	0.846849	1	DDB1	protein-coding
ENSG00000159140	5677.16	0.0906004	0.195129	0.464311	0.642425	1	-0.0319618	0.223544	-0.142978	0.886308	1	-0.117914	0.195131	-0.604283	0.545655	1	0.0262602	0.195165	0.134554	0.892965	1	-0.0540622	0.223626	-0.241753	0.808972	1	SON	protein-coding
ENSG00000105568	5631.34	-0.0662616	0.16594	-0.399309	0.689665	1	-0.0681568	0.190027	-0.358669	0.719843	1	-0.0311063	0.165891	-0.187511	0.85126	1	-0.00519513	0.165962	-0.0313031	0.975028	1	-0.0606837	0.190111	-0.319201	0.749574	1	PPP2R1A	protein-coding
ENSG00000177600	5661	-0.0144832	0.205013	-0.0706455	0.94368	1	0.164742	0.234812	0.701592	0.482934	1	0.173029	0.20494	0.844289	0.398508	1	-0.0556795	0.205043	-0.27155	0.785968	1	0.12903	0.234891	0.549316	0.582789	1	RPLP2	protein-coding
ENSG00000124299	5609.46	-0.21772	0.157903	-1.37882	0.167951	0.890146	-0.204684	0.180784	-1.1322	0.25755	1	0.069593	0.15778	0.441077	0.659157	1	0.0823241	0.157857	0.521512	0.60201	1	-0.084187	0.180829	-0.465562	0.641529	1	PEPD	protein-coding
ENSG00000156515	5581.86	0.192038	0.135652	1.41567	0.156872	0.871745	0.0490287	0.155314	0.315676	0.752249	1	0.109859	0.135631	0.809987	0.417948	1	-0.163076	0.135828	-1.20061	0.229902	1	-0.0987894	0.155481	-0.635378	0.525182	1	HK1	protein-coding
ENSG00000100664	5659.4	0.008939	0.122759	0.0728175	0.941951	1	-0.000955641	0.140574	-0.00679816	0.994576	1	-0.0328901	0.122711	-0.268028	0.788678	1	-0.0198075	0.12281	-0.161286	0.871868	1	0.0499835	0.140665	0.355338	0.722337	1	EIF5	protein-coding
ENSG00000105767	5499.25	0.572987	0.260037	2.20348	0.0275607	0.445992	0.0210973	0.29785	0.0708319	0.943532	1	0.282858	0.26006	1.08766	0.276744	1	-0.368334	0.260272	-1.41519	0.157013	1	-0.486533	0.298032	-1.63248	0.102577	1	CADM4	protein-coding
ENSG00000135387	5656.53	-0.045285	0.118695	-0.381523	0.702815	1	-0.0517109	0.135928	-0.380428	0.703628	1	-0.107709	0.118652	-0.907766	0.364002	1	-0.0119103	0.118724	-0.100319	0.920091	1	-0.0708673	0.136061	-0.520849	0.602472	1	CAPRIN1	protein-coding
ENSG00000106682	5660.05	-0.104606	0.122976	-0.850616	0.394983	1	0.0680048	0.140777	0.483068	0.629048	1	0.0114827	0.122873	0.0934523	0.925544	1	0.0640032	0.122953	0.52055	0.60268	1	0.107762	0.140874	0.764957	0.444297	1	EIF4H	protein-coding
ENSG00000197157	5601.04	-0.000459492	0.138182	-0.00332527	0.997347	1	0.0564121	0.15821	0.356563	0.721419	1	0.111747	0.138096	0.809194	0.418404	1	0.0958969	0.138189	0.693954	0.487711	1	0.046248	0.158318	0.292122	0.770194	1	SND1	protein-coding
ENSG00000125691	5645.1	-0.0624785	0.217343	-0.287465	0.773756	1	0.157292	0.248931	0.63187	0.527472	1	0.0082221	0.217294	0.0378386	0.969816	1	0.00269598	0.21735	0.0124038	0.990103	1	0.0315893	0.24903	0.126849	0.89906	1	RPL23	protein-coding
ENSG00000168374	5652.61	0.00941968	0.181039	0.0520312	0.958504	1	0.342032	0.207313	1.64983	0.0989775	1	0.107505	0.180969	0.594051	0.552478	1	-0.00701668	0.181062	-0.038753	0.969087	1	0.198081	0.207431	0.954921	0.339618	1	ARF4	protein-coding
ENSG00000091527	5604.45	0.00630449	0.109932	0.0573492	0.954267	1	-0.056297	0.125911	-0.447116	0.654791	1	0.0734059	0.109836	0.668324	0.503927	1	0.186103	0.109903	1.69334	0.0903916	1	0.0768835	0.125975	0.610306	0.541659	1	CDV3	protein-coding
ENSG00000006125	5576.06	-0.223615	0.138169	-1.61842	0.105572	0.769252	0.0159398	0.158127	0.100804	0.919706	1	-0.139905	0.138088	-1.01316	0.310984	1	-0.127203	0.13818	-0.920559	0.357281	1	-0.100017	0.158269	-0.631942	0.527425	1	AP2B1	protein-coding
ENSG00000147526	5596.41	0.0568976	0.161782	0.351694	0.725068	1	-0.119704	0.185326	-0.645908	0.518339	1	-0.0598439	0.161767	-0.36994	0.711427	1	0.0763998	0.161811	0.472155	0.636816	1	-0.00599213	0.185378	-0.0323237	0.974214	1	TACC1	protein-coding
ENSG00000164587	5599.97	-0.089899	0.188368	-0.477251	0.633183	1	0.100891	0.215733	0.467668	0.640022	1	0.143862	0.188279	0.764089	0.444814	1	-0.0975839	0.188395	-0.517976	0.604475	1	0.0869904	0.215813	0.403082	0.686888	1	RPS14	protein-coding
ENSG00000002586	5567.49	-0.0669559	0.15623	-0.428572	0.668235	1	0.0965824	0.178839	0.540053	0.589161	1	0.105729	0.156139	0.677146	0.498313	1	-0.0844815	0.156277	-0.540589	0.588791	1	0.136137	0.178908	0.760934	0.446696	1	CD99	protein-coding
ENSG00000127603	5662.44	-0.181144	0.241638	-0.749649	0.453466	1	0.0196572	0.276794	0.0710174	0.943384	1	-0.228657	0.241608	-0.946398	0.343946	1	0.145614	0.241595	0.602718	0.546696	1	-0.0429272	0.276873	-0.155043	0.876787	1	MACF1	protein-coding
ENSG00000166033	5672.87	-0.0524857	0.132493	-0.396138	0.692003	1	0.0621203	0.151797	0.409232	0.682369	1	0.0257989	0.132401	0.194854	0.845507	1	-0.00271242	0.132498	-0.0204714	0.983667	1	0.147248	0.151881	0.969499	0.332296	1	HTRA1	protein-coding
ENSG00000122359	5524.32	0.147572	0.109036	1.35342	0.175922	0.901879	0.0638598	0.124788	0.511745	0.60883	1	0.0808539	0.109002	0.741766	0.458229	1	-0.128956	0.109218	-1.18072	0.237712	1	-0.0654495	0.124985	-0.523661	0.600514	1	ANXA11	protein-coding
ENSG00000110680	5423.64	0.173264	0.221937	0.780689	0.434986	1	-0.208269	0.253832	-0.820499	0.411932	1	0.0460843	0.221965	0.207619	0.835526	1	-0.264333	0.222232	-1.18945	0.234263	1	-0.378951	0.253939	-1.49229	0.135623	1	CALCA	protein-coding
ENSG00000198363	5625.96	0.0995085	0.192341	0.517354	0.604909	1	0.049134	0.220378	0.222953	0.823572	1	-0.161459	0.192349	-0.839405	0.401242	1	0.0275137	0.192372	0.143023	0.886272	1	0.125626	0.220433	0.569905	0.568742	1	ASPH	protein-coding
ENSG00000137845	5537	0.290261	0.157014	1.84863	0.0645108	0.639996	-0.0272776	0.179912	-0.151617	0.879489	1	0.204579	0.156989	1.30314	0.192528	1	0.1338	0.157087	0.851761	0.394347	1	0.12174	0.179951	0.676516	0.498713	1	ADAM10	protein-coding
ENSG00000138107	5498.38	-0.163012	0.164469	-0.991141	0.321617	1	-0.0239354	0.188277	-0.127129	0.898838	1	0.0621495	0.164369	0.378109	0.70535	1	-0.0527084	0.16448	-0.320454	0.748624	1	-0.0153801	0.188359	-0.0816533	0.934922	1	ACTR1A	protein-coding
ENSG00000136240	5577.57	0.109595	0.154733	0.708284	0.478769	1	0.327778	0.177204	1.84972	0.0643537	1	0.190392	0.154656	1.23107	0.218298	1	0.103118	0.154755	0.666331	0.5052	1	0.167755	0.177362	0.945832	0.344234	1	KDELR2	protein-coding
ENSG00000106780	5536.29	-0.205453	0.179713	-1.14323	0.252944	0.988811	-0.514148	0.205903	-2.49704	0.0125234	0.4131	-0.234575	0.179675	-1.30555	0.191706	1	0.241059	0.17964	1.34191	0.179627	1	-0.0504786	0.205826	-0.245249	0.806264	1	MEGF9	protein-coding
ENSG00000113013	5517.13	0.0767972	0.10774	0.712801	0.475969	1	-0.0115249	0.12338	-0.09341	0.925578	1	-0.0404905	0.107715	-0.375905	0.706988	1	-0.0446078	0.107838	-0.413657	0.679126	1	-0.120813	0.123579	-0.977618	0.328263	1	HSPA9	protein-coding
ENSG00000136295	2.64595	18.6172	4.94957	3.76138	0.000168975	0.00978143	0	5.72002	0	1	1	20.097	4.93323	4.07379	4.63e-05	0.00420875	0	4.99758	0	1	1	23.7487	5.62221	4.22408	2.4e-05	0.0106242	LRIT3	protein-coding
ENSG00000148848	5593.49	0.102009	0.23657	0.4312	0.666323	1	0.554375	0.270951	2.04603	0.0407531	0.848575	0.39604	0.236476	1.67476	0.0939818	1	0.401163	0.236521	1.6961	0.0898667	1	0.317763	0.271085	1.17219	0.241122	1	ADAM12	protein-coding
ENSG00000125868	5566.97	-0.0407178	0.154011	-0.264382	0.791486	1	0.336711	0.176336	1.90949	0.0561986	0.996794	0.216805	0.153882	1.40891	0.158862	1	0.15149	0.153972	0.983874	0.325177	1	0.243289	0.17647	1.37865	0.168004	1	DSTN	protein-coding
ENSG00000174307	5468.79	-0.0853603	0.170845	-0.499637	0.617331	1	0.0503897	0.195621	0.257588	0.796725	1	0.150246	0.170746	0.879939	0.378892	1	0.0377033	0.170845	0.220687	0.825336	1	0.00314649	0.195723	0.0160762	0.987174	1	PHLDA3	protein-coding
ENSG00000150687	5608.35	-0.0352753	0.179849	-0.196138	0.844502	1	0.257306	0.206024	1.24891	0.211697	1	0.149096	0.179741	0.829505	0.406819	1	0.137729	0.179808	0.765976	0.443691	1	0.171379	0.206155	0.831309	0.405799	1	PRSS23	protein-coding
ENSG00000124422	5513.57	-0.208496	0.112252	-1.8574	0.0632536	0.635166	-0.0830547	0.128478	-0.646453	0.517986	1	-0.113037	0.112142	-1.00798	0.313466	1	0.0738224	0.112185	0.658039	0.510513	1	0.0636709	0.128533	0.495366	0.620342	1	USP22	protein-coding
ENSG00000138080	5526.21	-0.166386	0.154019	-1.08029	0.280012	1	-0.063646	0.176431	-0.360741	0.718293	1	-0.0674682	0.153937	-0.438284	0.66118	1	-0.137164	0.154034	-0.890478	0.373209	1	-0.175226	0.176584	-0.992307	0.321048	1	EMILIN1	protein-coding
ENSG00000143549	5450.34	0.115273	0.161103	0.715522	0.474286	1	0.252841	0.18447	1.37063	0.170489	1	0.122611	0.161056	0.761295	0.446481	1	-0.101167	0.161199	-0.627594	0.53027	1	0.00946194	0.184644	0.0512441	0.959131	1	TPM3	protein-coding
ENSG00000133872	5448.54	0.171656	0.130648	1.31389	0.188884	0.916984	0.00514068	0.149643	0.034353	0.972596	1	0.0750577	0.130622	0.574617	0.565551	1	-0.022121	0.130757	-0.169177	0.865657	1	0.0390466	0.149741	0.260761	0.794277	1	SARAF	protein-coding
ENSG00000132470	5359.04	0.462288	0.232268	1.99032	0.0465561	0.570885	0.0962922	0.266023	0.36197	0.717375	1	0.336332	0.232267	1.44804	0.147605	1	0.209361	0.232358	0.901026	0.367575	1	0.231293	0.266053	0.869348	0.384657	1	ITGB4	protein-coding
ENSG00000162434	5484.24	-0.0479432	0.132248	-0.362526	0.716959	1	0.0558511	0.151425	0.368836	0.71225	1	-0.0292695	0.13218	-0.221437	0.824752	1	0.0632016	0.132246	0.477909	0.632715	1	0.121536	0.151507	0.802182	0.422447	1	JAK1	protein-coding
ENSG00000132824	5426.16	0.0613368	0.11305	0.542563	0.587431	1	-0.0434778	0.129453	-0.335856	0.736979	1	-0.0139981	0.11301	-0.123866	0.901422	1	0.0376486	0.113109	0.332853	0.739245	1	0.0749075	0.129521	0.578342	0.563033	1	SERINC3	protein-coding
ENSG00000132507	5397.71	-0.0316859	0.172087	-0.184128	0.853913	1	0.171423	0.197052	0.869938	0.384334	1	0.0852385	0.172013	0.495534	0.620223	1	0.0173527	0.172103	0.100827	0.919687	1	0.0175136	0.197192	0.088815	0.929229	1	EIF5A	protein-coding
ENSG00000135424	5319.91	0.167583	0.206635	0.811007	0.417362	1	-0.106542	0.236659	-0.450192	0.652572	1	0.000253694	0.206641	0.00122771	0.99902	1	-0.350294	0.206809	-1.6938	0.0903033	1	-0.426771	0.236829	-1.80202	0.0715416	1	ITGA7	protein-coding
ENSG00000163466	5428.5	0.172131	0.165839	1.03794	0.299299	1	0.351239	0.189931	1.84929	0.0644155	1	0.152845	0.165792	0.921906	0.356577	1	0.0835628	0.165884	0.503742	0.614443	1	0.153404	0.190094	0.806989	0.419673	1	ARPC2	protein-coding
ENSG00000092199	5363.01	-0.062405	0.137159	-0.454982	0.649122	1	-0.0007146	0.157045	-0.00455028	0.996369	1	0.0388841	0.137075	0.283671	0.776663	1	-0.134069	0.137227	-0.976988	0.328575	1	-0.0168167	0.157161	-0.107003	0.914787	1	HNRNPC	protein-coding
ENSG00000105193	5412.2	-0.206063	0.200514	-1.02767	0.304104	1	-0.0254022	0.229668	-0.110604	0.911931	1	-0.0327763	0.200436	-0.163525	0.870105	1	-0.230399	0.200542	-1.14888	0.250606	1	-0.0102253	0.22974	-0.0445083	0.964499	1	RPS16	protein-coding
ENSG00000064961	5338.86	0.0779389	0.171747	0.453801	0.649972	1	-0.165621	0.196716	-0.841932	0.399826	1	-0.018166	0.171731	-0.105782	0.915755	1	-0.0371129	0.17182	-0.215998	0.828989	1	-0.0769395	0.196773	-0.391007	0.695792	1	HMG20B	protein-coding
ENSG00000129353	5338.13	0.24891	0.109929	2.26427	0.0235573	0.413421	0.122543	0.125866	0.973596	0.330257	1	0.172526	0.109893	1.56994	0.116429	1	0.0397937	0.11007	0.36153	0.717703	1	0.131999	0.125998	1.04763	0.294808	1	SLC44A2	protein-coding
ENSG00000113739	5483.19	-0.0199384	0.364133	-0.0547559	0.956333	1	0.732543	0.417068	1.75641	0.0790177	1	0.218681	0.364062	0.60067	0.54806	1	0.2279	0.364097	0.625932	0.531359	1	0.896098	0.417078	2.14852	0.0316728	1	STC2	protein-coding
ENSG00000063177	5360.53	-0.0909123	0.193827	-0.469038	0.639043	1	0.133372	0.221985	0.600819	0.547961	1	0.112227	0.193743	0.579256	0.562417	1	-0.188277	0.193876	-0.971122	0.331488	1	-0.00410148	0.222106	-0.0184663	0.985267	1	RPL18	protein-coding
ENSG00000010404	5311.06	-0.0327588	0.15949	-0.205397	0.837262	1	-0.188193	0.18261	-1.03057	0.302741	1	-0.0970095	0.159467	-0.608335	0.542965	1	-0.000327746	0.159534	-0.0020544	0.998361	1	-0.11681	0.182677	-0.639432	0.522542	1	IDS	protein-coding
ENSG00000062716	5365.96	0.0350047	0.175635	0.199304	0.842025	1	-0.108315	0.201208	-0.538323	0.590354	1	0.00468625	0.175597	0.0266875	0.978709	1	0.0845532	0.175651	0.481369	0.630254	1	0.0311848	0.201248	0.154957	0.876855	1	VMP1	protein-coding
ENSG00000167114	5355.53	-0.182536	0.127392	-1.43286	0.151898	0.864409	-0.202594	0.145894	-1.38864	0.164943	1	0.0288905	0.127252	0.227033	0.820398	1	0.202537	0.127294	1.5911	0.111587	1	0.194068	0.145825	1.33082	0.183247	1	SLC27A4	protein-coding
ENSG00000168487	5419.9	0.0128529	0.203588	0.0631318	0.949662	1	0.492494	0.233149	2.11236	0.0346558	0.793303	0.244596	0.203484	1.20204	0.229348	1	0.073744	0.203582	0.362233	0.717178	1	0.461904	0.233232	1.98045	0.047653	1	BMP1	protein-coding
ENSG00000185634	5289.4	0.251719	0.20228	1.24441	0.213349	0.94835	0.0170936	0.231643	0.0737928	0.941175	1	0.10956	0.202278	0.541631	0.588073	1	0.269521	0.202316	1.33218	0.182801	1	-0.0268684	0.231729	-0.115948	0.907694	1	SHC4	protein-coding
ENSG00000143384	5365.57	0.0449931	0.146234	0.30768	0.758326	1	-0.0707309	0.167531	-0.422195	0.672883	1	-0.160375	0.146235	-1.09669	0.272776	1	-0.0909581	0.146308	-0.621691	0.534145	1	0.0979164	0.167565	0.58435	0.558985	1	MCL1	protein-coding
ENSG00000213719	5298.23	-0.114089	0.158942	-0.717801	0.47288	1	-0.00993132	0.181994	-0.0545694	0.956481	1	0.0512328	0.158851	0.32252	0.747059	1	-0.202457	0.159008	-1.27325	0.20293	1	-0.0533776	0.182104	-0.293117	0.769433	1	CLIC1	protein-coding
ENSG00000184144	5271.31	0.0210941	0.26257	0.080337	0.935969	1	-0.463802	0.300754	-1.54213	0.123041	1	-0.0662746	0.262565	-0.252412	0.800723	1	0.0488086	0.262608	0.185861	0.852554	1	-0.0837163	0.300727	-0.27838	0.780721	1	CNTN2	protein-coding
ENSG00000133318	5237.33	-0.0764776	0.168683	-0.453381	0.650275	1	-0.0405818	0.193089	-0.210172	0.833534	1	0.0695046	0.168607	0.412229	0.680172	1	-0.0798579	0.168737	-0.473267	0.636022	1	-0.169391	0.193221	-0.87667	0.380666	1	RTN3	protein-coding
ENSG00000139970	5159.12	0.465001	0.24227	1.91935	0.0549407	0.603102	-0.131791	0.277317	-0.475236	0.634619	1	0.282639	0.242298	1.16649	0.243416	1	-0.0415045	0.242501	-0.171152	0.864104	1	-0.136571	0.277385	-0.492353	0.62247	1	RTN1	protein-coding
ENSG00000198961	5267.83	0.203752	0.144869	1.40645	0.159589	0.876229	-0.118833	0.165929	-0.716166	0.473889	1	-0.0516964	0.144897	-0.356781	0.721256	1	0.0602019	0.144963	0.415291	0.677929	1	-0.11002	0.166033	-0.662642	0.50756	1	PJA2	protein-coding
ENSG00000005893	5292.46	0.0908552	0.105391	0.862075	0.388646	1	-0.0329807	0.12073	-0.273177	0.784717	1	-0.0889874	0.105383	-0.844421	0.398434	1	0.0779947	0.10544	0.739706	0.459479	1	0.0187896	0.120846	0.155484	0.87644	1	LAMP2	protein-coding
ENSG00000204463	5253.24	-0.322278	0.141712	-2.27418	0.0229549	0.405526	-0.193426	0.16219	-1.19259	0.233029	1	-0.065378	0.141576	-0.461787	0.644234	1	-0.0856827	0.141679	-0.604765	0.545335	1	-0.152982	0.162279	-0.942713	0.345828	1	BAG6	protein-coding
ENSG00000110237	5248.24	0.179822	0.141784	1.26829	0.204696	0.936426	-0.124423	0.162459	-0.765872	0.443753	1	0.0343906	0.141774	0.242573	0.808336	1	0.0133093	0.141876	0.0938093	0.925261	1	-0.192982	0.162614	-1.18675	0.235326	1	ARHGEF17	protein-coding
ENSG00000112851	5262.84	-0.0808792	0.168783	-0.479192	0.631802	1	-0.225285	0.193311	-1.1654	0.243856	1	-0.130697	0.168749	-0.77451	0.43863	1	0.217599	0.16874	1.28955	0.197207	1	0.0387829	0.193306	0.200629	0.840988	1	ERBIN	protein-coding
ENSG00000108424	5275.85	-0.101711	0.128243	-0.793107	0.427715	1	0.0794027	0.146815	0.540836	0.58862	1	-0.0128487	0.128147	-0.100266	0.920133	1	0.00998909	0.128238	0.0778948	0.937912	1	-0.124534	0.147038	-0.846951	0.397022	1	KPNB1	protein-coding
ENSG00000082397	5177.97	-0.0111198	0.162962	-0.0682357	0.945598	1	-0.172007	0.18644	-0.922589	0.356221	1	-0.166514	0.16298	-1.02168	0.306933	1	-0.0554899	0.163063	-0.340296	0.733633	1	-0.263544	0.186568	-1.41259	0.157777	1	EPB41L3	protein-coding
ENSG00000112977	5277.19	0.0124034	0.180163	0.0688453	0.945113	1	0.247828	0.206319	1.20119	0.229678	1	0.250662	0.180055	1.39214	0.16388	1	0.295815	0.180111	1.64241	0.100506	1	0.216477	0.206417	1.04874	0.294299	1	DAP	protein-coding
ENSG00000102316	5257.82	-0.0159708	0.130362	-0.122512	0.902494	1	-0.0261682	0.149321	-0.175248	0.860885	1	0.0975255	0.130265	0.74867	0.454056	1	-0.0809567	0.130423	-0.620724	0.534781	1	0.0296999	0.14942	0.198769	0.842444	1	MAGED2	protein-coding
ENSG00000188846	5214.52	-0.0396515	0.183431	-0.216166	0.828858	1	0.0246393	0.210062	0.117296	0.906626	1	0.106461	0.183357	0.580623	0.561494	1	-0.0983287	0.183481	-0.535906	0.592024	1	0.0108537	0.210149	0.0516478	0.958809	1	RPL14	protein-coding
ENSG00000165030	5152.02	0.0929344	0.216121	0.43001	0.667188	1	-0.0654683	0.247527	-0.264489	0.791403	1	0.206075	0.216067	0.953752	0.340209	1	0.181421	0.216137	0.839383	0.401254	1	-0.0780582	0.247605	-0.315254	0.752569	1	NFIL3	protein-coding
ENSG00000197712	5237.16	-0.064014	0.115694	-0.553303	0.580056	1	0.0396938	0.132464	0.299658	0.764438	1	-0.0940482	0.115627	-0.813376	0.416002	1	0.0121706	0.115701	0.10519	0.916225	1	0.0472255	0.132591	0.356174	0.721711	1	FAM114A1	protein-coding
ENSG00000101608	5243.3	-0.127476	0.158622	-0.803647	0.421601	1	0.107718	0.181619	0.593095	0.553118	1	-0.0827034	0.158554	-0.521612	0.601941	1	0.00711137	0.158612	0.0448351	0.964239	1	0.0407096	0.18174	0.223999	0.822758	1	MYL12A	protein-coding
ENSG00000111057	5244.35	0.540788	0.361091	1.49765	0.134224	0.827837	1.44884	0.413569	3.50326	0.000459608	0.0320393	0.935442	0.361016	2.59114	0.00956586	0.367822	0.34183	0.361127	0.946564	0.343861	1	0.700668	0.413742	1.69349	0.0903619	1	KRT18	protein-coding
ENSG00000147604	5208.46	0.0155654	0.186335	0.0835341	0.933427	1	0.278986	0.213363	1.30756	0.191021	1	0.0687639	0.18628	0.369143	0.712021	1	-0.0979418	0.186395	-0.525452	0.599269	1	0.111225	0.213493	0.52098	0.60238	1	RPL7	protein-coding
ENSG00000221890	5136.28	0.0922807	0.233388	0.395395	0.692551	1	-0.063073	0.267267	-0.235993	0.813438	1	0.30623	0.233322	1.31248	0.189359	1	0.178863	0.233413	0.766298	0.443499	1	0.0287275	0.267312	0.107468	0.914418	1	NPTXR	protein-coding
ENSG00000155660	5177.53	0.191631	0.115832	1.65438	0.0980497	0.750509	0.172296	0.13262	1.29917	0.193887	1	0.197772	0.115763	1.70842	0.0875583	1	0.014521	0.115949	0.125236	0.900337	1	-0.00510664	0.132851	-0.0384388	0.969338	1	PDIA4	protein-coding
ENSG00000140937	5262.33	0.0743121	0.177608	0.418405	0.675651	1	0.254641	0.20345	1.25162	0.210709	1	0.0665075	0.177553	0.374579	0.707973	1	0.0632925	0.177624	0.356328	0.721595	1	-0.0910036	0.203686	-0.446784	0.655031	1	CDH11	protein-coding
ENSG00000181163	5182.78	0.0464852	0.188819	0.24619	0.805535	1	0.0349505	0.2163	0.161584	0.871634	1	0.0510916	0.188774	0.270649	0.786661	1	-0.0505422	0.188867	-0.267607	0.789002	1	-0.0816138	0.216429	-0.377093	0.706104	1	NPM1	protein-coding
ENSG00000134954	5246.06	-0.136791	0.170468	-0.802443	0.422297	1	-0.339501	0.195359	-1.73783	0.0822414	1	-0.190089	0.170428	-1.11536	0.264696	1	0.199286	0.170407	1.16947	0.242214	1	0.0563609	0.195304	0.28858	0.772903	1	ETS1	protein-coding
ENSG00000011304	5162.87	-0.0933547	0.151368	-0.61674	0.537406	1	-0.0139666	0.17334	-0.0805736	0.935781	1	0.0299939	0.151278	0.19827	0.842834	1	-0.00739108	0.151376	-0.0488259	0.961058	1	0.0519276	0.173417	0.299438	0.764606	1	PTBP1	protein-coding
ENSG00000123562	5159.16	0.0511731	0.12987	0.394033	0.693557	1	0.157299	0.148681	1.05796	0.290072	1	0.0770834	0.129797	0.593878	0.552594	1	0.00277247	0.129927	0.0213387	0.982975	1	0.0487872	0.148848	0.327765	0.743089	1	MORF4L2	protein-coding
ENSG00000184840	5150.16	0.0832548	0.108564	0.76687	0.443159	1	0.0774183	0.124323	0.622717	0.533471	1	0.221183	0.108437	2.03973	0.0413769	0.934056	0.0377812	0.108628	0.347804	0.727987	1	0.0410367	0.124496	0.329623	0.741685	1	TMED9	protein-coding
ENSG00000178719	5129.38	-0.010269	0.136039	-0.075486	0.939828	1	-0.039052	0.155739	-0.250752	0.802006	1	-0.0133923	0.135986	-0.0984827	0.921549	1	-0.00684898	0.136089	-0.0503272	0.959862	1	-0.16187	0.155912	-1.03821	0.299171	1	GRINA	protein-coding
ENSG00000189060	5118.76	-0.113532	0.152715	-0.743425	0.457224	1	0.0100262	0.174825	0.0573498	0.954267	1	0.0249956	0.152623	0.163774	0.869909	1	0.116087	0.152685	0.760301	0.447075	1	-0.00679171	0.174936	-0.038824	0.969031	1	H1-0	protein-coding
ENSG00000131507	5114.2	0.10242	0.149111	0.686868	0.492166	1	0.000135718	0.170703	0.000795054	0.999366	1	0.0791418	0.149071	0.530901	0.595487	1	0.100747	0.149165	0.675408	0.499416	1	0.152619	0.170742	0.893853	0.371401	1	NDFIP1	protein-coding
ENSG00000008294	5086.2	0.161549	0.175735	0.919271	0.357954	1	0.119287	0.20121	0.592845	0.553285	1	0.187862	0.175688	1.0693	0.284937	1	0.194526	0.175768	1.10672	0.268415	1	0.0450383	0.201322	0.223713	0.822981	1	SPAG9	protein-coding
ENSG00000102024	5200.48	-0.177623	0.162285	-1.09451	0.273732	1	-0.168067	0.18588	-0.904171	0.365904	1	-0.16261	0.162226	-1.00236	0.316167	1	0.0752234	0.162244	0.463642	0.642904	1	-0.0428162	0.185929	-0.230282	0.817872	1	PLS3	protein-coding
ENSG00000188643	5139.81	-0.0839738	0.191496	-0.438515	0.661013	1	0.130629	0.219296	0.595674	0.551393	1	0.0211197	0.191429	0.110326	0.91215	1	-0.159335	0.191545	-0.831841	0.405499	1	0.01961	0.219412	0.0893754	0.928784	1	S100A16	protein-coding
ENSG00000100030	5118.64	0.283734	0.117617	2.41235	0.0158501	0.336371	0.34403	0.134604	2.55588	0.010592	0.37325	0.178739	0.117587	1.52005	0.128497	1	0.170376	0.117709	1.44744	0.147774	1	0.148757	0.134828	1.10331	0.269893	1	MAPK1	protein-coding
ENSG00000068697	5155.58	0.0233569	0.144614	0.161511	0.871691	1	0.202855	0.165592	1.22503	0.220563	1	0.129473	0.144523	0.895866	0.370324	1	-0.0303503	0.144664	-0.209799	0.833825	1	0.14921	0.165722	0.90036	0.367929	1	LAPTM4A	protein-coding
ENSG00000065361	5134.55	0.01939	0.193543	0.100184	0.920198	1	-0.221364	0.221756	-0.99823	0.318168	1	0.0623985	0.193491	0.322488	0.747083	1	0.165909	0.193536	0.857252	0.391305	1	0.295902	0.221671	1.33487	0.181918	1	ERBB3	protein-coding
ENSG00000169439	5242.11	0.0241566	0.210099	0.114977	0.908463	1	0.212706	0.240706	0.883675	0.376871	1	0.101009	0.210027	0.480934	0.630564	1	0.219485	0.210061	1.04486	0.296087	1	0.560368	0.240677	2.32829	0.0198965	0.923858	SDC2	protein-coding
ENSG00000080845	5122.32	-0.231683	0.146064	-1.58617	0.1127	0.783749	-0.0718715	0.167184	-0.429893	0.667273	1	-0.109741	0.145968	-0.751812	0.452164	1	0.0234705	0.146023	0.160731	0.872305	1	-0.0154474	0.167265	-0.0923531	0.926417	1	DLGAP4	protein-coding
ENSG00000084207	5104.5	0.0419772	0.205347	0.20442	0.838025	1	0.153643	0.235207	0.653225	0.513611	1	0.156791	0.205282	0.763782	0.444997	1	-0.0367641	0.20539	-0.178997	0.85794	1	0.17387	0.235278	0.738997	0.459909	1	GSTP1	protein-coding
ENSG00000112096	5047.12	-0.341785	0.183817	-1.85938	0.062974	0.633925	-0.407716	0.210442	-1.93743	0.0526931	0.968896	0.068876	0.183667	0.375004	0.707657	1	0.0413718	0.183757	0.225145	0.821867	1	0.0542647	0.210374	0.257944	0.79645	1	SOD2	protein-coding
ENSG00000104964	5076.52	-0.161231	0.152053	-1.06036	0.288981	1	0.0160939	0.174032	0.0924766	0.926319	1	-0.0234011	0.151961	-0.153995	0.877614	1	-0.0320643	0.152058	-0.210868	0.83299	1	-0.0191012	0.174145	-0.109686	0.912659	1	TLE5	protein-coding
ENSG00000105887	5109.29	-0.00118037	0.139173	-0.00848131	0.993233	1	-0.0856321	0.159436	-0.537094	0.591203	1	-0.0327796	0.139121	-0.23562	0.813727	1	0.0828574	0.13918	0.595325	0.551626	1	0.143002	0.159448	0.896857	0.369795	1	MTPN	protein-coding
ENSG00000142871	5245.17	-0.358291	0.254739	-1.4065	0.159576	0.876229	0.277375	0.291722	0.950821	0.341695	1	-0.142397	0.254638	-0.559212	0.576017	1	0.272889	0.254615	1.07177	0.283823	1	0.665265	0.29169	2.28072	0.0225648	0.982863	CCN1	protein-coding
ENSG00000151320	5009.23	0.204684	0.207745	0.985269	0.324492	1	-0.0938616	0.237898	-0.394546	0.693178	1	0.0380719	0.207751	0.183258	0.854596	1	0.205674	0.20779	0.989816	0.322264	1	-0.203318	0.238009	-0.854247	0.392968	1	AKAP6	protein-coding
ENSG00000143702	5092.56	-0.108807	0.174964	-0.621882	0.534019	1	-0.358753	0.20044	-1.78983	0.0734807	1	-0.435932	0.175007	-2.49094	0.0127404	0.459664	-0.0219325	0.174979	-0.125343	0.900252	1	-0.0990232	0.200437	-0.494038	0.62128	1	CEP170	protein-coding
ENSG00000176170	5029.67	-0.0137085	0.1441	-0.0951315	0.92421	1	-0.0565837	0.164975	-0.342984	0.73161	1	0.118658	0.144013	0.823944	0.409971	1	-0.13963	0.144201	-0.9683	0.332895	1	-0.112946	0.165112	-0.684058	0.493939	1	SPHK1	protein-coding
ENSG00000197226	5093.68	0.048502	0.120186	0.403558	0.686537	1	0.0634882	0.137603	0.461385	0.644522	1	-0.0790234	0.120164	-0.657632	0.510775	1	0.0254183	0.120241	0.211394	0.83258	1	0.0585855	0.137735	0.425348	0.670583	1	TBC1D9B	protein-coding
ENSG00000057608	5084.64	0.127073	0.113988	1.11479	0.26494	0.999287	-0.0623478	0.130603	-0.477382	0.63309	1	0.00118074	0.113965	0.0103605	0.991734	1	-0.0571646	0.114112	-0.500953	0.616404	1	-0.0607485	0.130751	-0.464612	0.64221	1	GDI2	protein-coding
ENSG00000111674	5006.26	-0.0848338	0.20224	-0.419471	0.674872	1	-0.328427	0.231606	-1.41804	0.156179	1	-0.247993	0.202247	-1.22619	0.220128	1	-0.328294	0.202361	-1.62232	0.104735	1	-0.280066	0.23167	-1.2089	0.226701	1	ENO2	protein-coding
ENSG00000007168	5058.5	-0.00202002	0.132843	-0.015206	0.987868	1	-0.0663274	0.152112	-0.436044	0.662805	1	-0.100742	0.132817	-0.758502	0.44815	1	0.00865023	0.132888	0.0650943	0.948099	1	-0.146548	0.152272	-0.962408	0.335845	1	PAFAH1B1	protein-coding
ENSG00000100065	5002.56	0.162721	0.190917	0.852311	0.394041	1	-0.126226	0.218693	-0.577181	0.563817	1	0.294659	0.190837	1.54404	0.122579	1	0.403055	0.190887	2.11149	0.0347304	0.78938	-0.0247641	0.218744	-0.113211	0.909863	1	CARD10	protein-coding
ENSG00000181789	5043.3	-0.0658394	0.141424	-0.465547	0.641539	1	-0.0688686	0.161969	-0.425196	0.670694	1	-0.0766334	0.141367	-0.542089	0.587757	1	-0.0813873	0.141467	-0.575308	0.565083	1	-0.0977057	0.162098	-0.602759	0.546669	1	COPG1	protein-coding
ENSG00000132185	4830.05	1.6459	0.387716	4.24511	2.18e-05	0.00161106	1.13947	0.444018	2.56628	0.0102797	0.3647	1.66605	0.387698	4.29729	1.73e-05	0.00174678	0.157187	0.388066	0.405053	0.685439	1	-0.0336327	0.444365	-0.075687	0.939668	1	FCRLA	protein-coding
ENSG00000130723	5066.14	-0.140425	0.163636	-0.858152	0.390809	1	-0.206272	0.187464	-1.10033	0.271188	1	-0.235097	0.163607	-1.43696	0.150729	1	0.0230554	0.16362	0.140908	0.887942	1	-0.0857865	0.187518	-0.457484	0.647323	1	NA	NA
ENSG00000128989	5026.9	0.0124975	0.119386	0.104682	0.916628	1	-0.0413929	0.136658	-0.302894	0.761971	1	-0.0449915	0.119341	-0.376999	0.706175	1	0.0638062	0.119422	0.534293	0.593139	1	0.0621094	0.136734	0.454234	0.64966	1	ARPP19	protein-coding
ENSG00000147140	5039.79	0.0219414	0.117026	0.187491	0.851276	1	-0.0770347	0.134053	-0.574661	0.565521	1	-0.0630324	0.116988	-0.538794	0.590029	1	-0.0137707	0.117088	-0.11761	0.906377	1	-0.0203087	0.134166	-0.15137	0.879684	1	NONO	protein-coding
ENSG00000130726	5023.5	0.0344361	0.12858	0.267818	0.788839	1	0.0307809	0.147271	0.209008	0.834442	1	0.01964	0.128519	0.152818	0.878542	1	-0.0758383	0.128662	-0.58944	0.555566	1	0.084726	0.147373	0.57491	0.565352	1	TRIM28	protein-coding
ENSG00000124813	5004.1	-0.0570074	0.193813	-0.294136	0.768654	1	-0.248746	0.222012	-1.12042	0.262536	1	-0.0509415	0.193772	-0.262894	0.792632	1	0.173455	0.193793	0.895053	0.370759	1	0.0685132	0.221993	0.308628	0.757604	1	RUNX2	protein-coding
ENSG00000144713	5034.02	-0.0320799	0.246284	-0.130255	0.896364	1	0.38767	0.282048	1.37448	0.169292	1	0.143174	0.246216	0.581498	0.560905	1	0.0441709	0.246288	0.179347	0.857666	1	0.111295	0.28218	0.394412	0.693277	1	RPL32	protein-coding
ENSG00000140941	4988.71	-0.0782859	0.150498	-0.52018	0.602938	1	0.0398471	0.172292	0.231276	0.8171	1	-0.0263893	0.150428	-0.175428	0.860743	1	-0.0490388	0.150532	-0.325769	0.744599	1	0.0381304	0.172397	0.221178	0.824954	1	MAP1LC3B	protein-coding
ENSG00000067113	4968.06	0.2034	0.151806	1.33987	0.180288	0.904907	-0.105544	0.173907	-0.606898	0.543919	1	0.217537	0.151753	1.43349	0.151717	1	0.137256	0.151871	0.903771	0.366117	1	0.0867299	0.173933	0.498639	0.618034	1	PLPP1	protein-coding
ENSG00000103187	1.81267	18.2935	4.91504	3.72194	0.000197699	0.0111054	0	5.72207	0	1	1	17.8885	4.91582	3.63897	0.000273725	0.0199805	18.8379	4.91029	3.83641	0.000124847	0.0100521	17.793	5.57566	3.19119	0.0014169	0.182753	GTF2H4	protein-coding
ENSG00000142676	5018.6	-0.0490852	0.206768	-0.237392	0.812352	1	0.185695	0.236813	0.78414	0.432958	1	0.0828906	0.206696	0.401027	0.6884	1	-0.0137187	0.206782	-0.066344	0.947104	1	0.112571	0.236915	0.475152	0.634679	1	RPL11	protein-coding
ENSG00000134294	5038.01	-0.145083	0.131284	-1.1051	0.269115	1	-0.251642	0.150438	-1.67273	0.0943811	1	-0.285939	0.131263	-2.17836	0.0293789	0.784521	-0.133768	0.131318	-1.01866	0.308364	1	0.129892	0.150378	0.863766	0.387716	1	SLC38A2	protein-coding
ENSG00000145425	5005.76	0.0538923	0.204657	0.26333	0.792296	1	0.213099	0.234408	0.909097	0.363299	1	0.167577	0.204589	0.819094	0.412733	1	0.0217748	0.204686	0.106381	0.91528	1	0.157685	0.234504	0.672418	0.501317	1	RPS3A	protein-coding
ENSG00000162704	4968.64	-0.0935932	0.140955	-0.663993	0.506695	1	-0.0642906	0.161409	-0.398309	0.690402	1	-0.127282	0.140907	-0.903303	0.366365	1	-0.180138	0.141031	-1.2773	0.201497	1	-0.0591408	0.161521	-0.36615	0.714253	1	ARPC5	protein-coding
ENSG00000154175	5135.3	0.297119	0.459308	0.646885	0.517706	1	0.994416	0.526148	1.88999	0.0587588	1	0.0484455	0.459308	0.105475	0.915999	1	0.257441	0.459316	0.560488	0.575147	1	0.501145	0.526258	0.952279	0.340955	1	ABI3BP	protein-coding
ENSG00000107372	4987.96	-0.172916	0.114694	-1.50763	0.131649	0.82284	-0.0618848	0.131286	-0.471374	0.637374	1	-0.176168	0.114613	-1.53707	0.124277	1	0.00887109	0.114662	0.0773675	0.938331	1	-0.0127569	0.131397	-0.0970873	0.922657	1	ZFAND5	protein-coding
ENSG00000162511	4911.73	0.40523	0.221441	1.82997	0.0672551	0.650753	0.65892	0.253496	2.59932	0.00934074	0.338857	0.334446	0.221423	1.51044	0.130932	1	0.618792	0.221431	2.79452	0.00519769	0.229406	0.153853	0.253704	0.606428	0.544231	1	LAPTM5	protein-coding
ENSG00000031698	4940.02	-0.205348	0.162496	-1.26371	0.206333	0.937891	0.0328122	0.186036	0.176375	0.859999	1	-0.0505975	0.162398	-0.311565	0.755371	1	-0.149513	0.162514	-0.920006	0.35757	1	-0.179391	0.18622	-0.963332	0.335381	1	SARS1	protein-coding
ENSG00000072310	4.1758	18.264	3.38835	5.39022	7.04e-08	1.03e-05	0	3.95573	0	1	1	23.8027	3.26722	7.28531	3.21e-13	4.49e-10	19.1657	3.3855	5.66111	1.5e-08	3.73e-06	21.1817	3.80788	5.56259	2.66e-08	4.71e-05	SCNN1A	protein-coding
ENSG00000083845	4970.68	0.0913283	0.180036	0.507277	0.611961	1	0.0622616	0.206267	0.30185	0.762766	1	0.140275	0.179975	0.779413	0.435737	1	-0.0331094	0.180094	-0.183845	0.854135	1	0.0609214	0.206366	0.29521	0.767834	1	RPS5	protein-coding
ENSG00000100600	4933.07	0.305008	0.226833	1.34464	0.178743	0.904748	0.841346	0.259724	3.23938	0.00119788	0.0708855	0.582172	0.226739	2.56759	0.0102408	0.387052	0.439965	0.226819	1.93972	0.052414	0.930909	0.0260264	0.260054	0.100081	0.92028	1	LGMN	protein-coding
ENSG00000167123	4997.62	0.00545555	0.184699	0.0295375	0.976436	1	0.415575	0.211498	1.96492	0.0494238	0.937993	0.143914	0.184603	0.779586	0.435635	1	-0.075931	0.184737	-0.411023	0.681056	1	0.220642	0.211651	1.04248	0.29719	1	CERCAM	protein-coding
ENSG00000171862	4933.3	0.231596	0.118577	1.95313	0.0508047	0.58893	0.0650768	0.135831	0.479101	0.631867	1	-0.0948138	0.118626	-0.799266	0.424136	1	-0.00348352	0.118715	-0.0293437	0.97659	1	-0.109526	0.136072	-0.804911	0.420871	1	PTEN	protein-coding
ENSG00000185551	4895.61	0.130054	0.12238	1.06271	0.287914	1	0.188152	0.140082	1.34315	0.179222	1	0.074116	0.122338	0.605831	0.544627	1	-0.131721	0.122546	-1.07487	0.282433	1	-0.140173	0.140403	-0.998361	0.318105	1	NR2F2	protein-coding
ENSG00000071537	4959.92	0.0447626	0.145833	0.306943	0.758886	1	0.141556	0.167024	0.847518	0.396707	1	0.039424	0.145768	0.270458	0.786808	1	0.107181	0.145839	0.734925	0.462385	1	0.110027	0.167152	0.658242	0.510383	1	SEL1L	protein-coding
ENSG00000159335	4946.35	-0.128135	0.187585	-0.683079	0.494557	1	-0.0784039	0.214866	-0.364898	0.715188	1	-0.097924	0.187533	-0.522169	0.601553	1	-0.317469	0.187671	-1.69163	0.090717	1	-0.0969883	0.214964	-0.451185	0.651857	1	PTMS	protein-coding
ENSG00000010278	4883.29	0.00206065	0.15516	0.0132809	0.989404	1	-0.313912	0.177682	-1.76671	0.0772768	1	-0.0108705	0.15512	-0.0700782	0.944131	1	-0.0300833	0.155233	-0.193794	0.846337	1	-0.0224266	0.177668	-0.126228	0.899552	1	CD9	protein-coding
ENSG00000196419	4905.57	0.0946549	0.118607	0.798055	0.424839	1	0.106433	0.13578	0.783863	0.433121	1	0.0639425	0.11855	0.539372	0.58963	1	-0.0390351	0.118715	-0.328812	0.742298	1	0.0491307	0.135947	0.361397	0.717802	1	XRCC6	protein-coding
ENSG00000133121	4876.59	0.0735025	0.150775	0.487498	0.625905	1	0.075834	0.172583	0.439405	0.660368	1	0.109166	0.150712	0.724333	0.468861	1	0.27066	0.15076	1.7953	0.0726054	1	0.0896518	0.172684	0.519167	0.603644	1	STARD13	protein-coding
ENSG00000135926	4888.79	0.166235	0.154898	1.07319	0.283186	1	-0.0324579	0.177453	-0.18291	0.854869	1	0.199147	0.154842	1.28614	0.198395	1	0.0148523	0.15499	0.0958278	0.923657	1	-0.0136306	0.177566	-0.0767638	0.938811	1	TMBIM1	protein-coding
ENSG00000182670	4969.64	-0.0200247	0.2046	-0.0978724	0.922034	1	0.0498473	0.234359	0.212697	0.831563	1	-0.124302	0.204577	-0.607602	0.543451	1	0.0217357	0.204612	0.106229	0.915401	1	-0.100096	0.234489	-0.426868	0.669476	1	TTC3	protein-coding
ENSG00000160007	4902	-0.0121321	0.167151	-0.072582	0.942139	1	-0.151015	0.191466	-0.788729	0.430271	1	-0.14787	0.167139	-0.884716	0.37631	1	-0.0345963	0.167195	-0.206921	0.836071	1	-0.145032	0.191565	-0.757088	0.448997	1	ARHGAP35	protein-coding
ENSG00000100242	4874.41	0.00708054	0.147132	0.0481236	0.961618	1	-0.206099	0.168533	-1.2229	0.221367	1	-0.022104	0.147088	-0.150277	0.880546	1	-0.0806527	0.147212	-0.547869	0.583782	1	0.000913602	0.168554	0.00542024	0.995675	1	SUN2	protein-coding
ENSG00000049323	4951.97	-0.0261571	0.208246	-0.125607	0.900043	1	0.083223	0.238533	0.348895	0.727168	1	-0.155937	0.208223	-0.74889	0.453923	1	0.0952462	0.208235	0.457398	0.647385	1	0.204677	0.238569	0.857934	0.390929	1	LTBP1	protein-coding
ENSG00000134686	4929.9	-0.420387	0.120628	-3.48498	0.000492167	0.023562	-0.362841	0.138099	-2.62739	0.00860418	0.322444	-0.337286	0.120516	-2.79869	0.00513111	0.226693	-0.0957547	0.120543	-0.794364	0.426983	1	-0.0363172	0.138062	-0.263049	0.792513	1	PHC2	protein-coding
ENSG00000107798	4785.56	0.88696	0.187164	4.73894	2.15e-06	0.000206255	1.03931	0.214227	4.85143	1.23e-06	0.000234866	0.821337	0.187144	4.38881	1.14e-05	0.00119224	0.1768	0.187405	0.94341	0.345471	1	-0.376764	0.214903	-1.75318	0.0795705	1	LIPA	protein-coding
ENSG00000149428	4847.61	0.0152074	0.120249	0.126466	0.899363	1	0.0572616	0.137652	0.415988	0.677419	1	0.203777	0.120109	1.6966	0.0897719	1	-0.0637354	0.120331	-0.529665	0.596344	1	-0.109576	0.137887	-0.794681	0.426799	1	HYOU1	protein-coding
ENSG00000184007	4903.38	-0.319506	0.137716	-2.32003	0.020339	0.381393	-0.0318875	0.157609	-0.20232	0.839667	1	-0.0862029	0.137564	-0.626638	0.530896	1	-0.0971999	0.137671	-0.706033	0.480168	1	0.0424049	0.157689	0.268915	0.787995	1	PTP4A2	protein-coding
ENSG00000142687	4851.9	0.012512	0.216687	0.0577423	0.953954	1	-0.303485	0.248227	-1.22261	0.221477	1	0.0500663	0.216644	0.231099	0.817238	1	0.256073	0.216668	1.18187	0.237257	1	-0.280917	0.248305	-1.13134	0.257913	1	KIAA0319L	protein-coding
ENSG00000135720	4900.7	-0.0787809	0.164167	-0.479883	0.631311	1	-0.180318	0.188053	-0.95887	0.337624	1	-0.13115	0.164128	-0.799072	0.424249	1	0.0593785	0.164161	0.361709	0.71757	1	-0.0260006	0.188092	-0.138233	0.890056	1	DYNC1LI2	protein-coding
ENSG00000134590	4850.55	-0.251156	0.187126	-1.34218	0.179538	0.904748	-0.0620326	0.214221	-0.289573	0.772143	1	-0.0706393	0.187033	-0.377683	0.705666	1	-0.0923068	0.187122	-0.493297	0.621803	1	0.00585503	0.21428	0.0273242	0.978201	1	RTL8C	protein-coding
ENSG00000118680	4872.74	-0.0482255	0.179762	-0.268274	0.788489	1	0.192017	0.20582	0.932937	0.350852	1	0.160189	0.17966	0.891624	0.372595	1	0.0529502	0.179764	0.294554	0.768335	1	0.0896363	0.205946	0.435243	0.663386	1	MYL12B	protein-coding
ENSG00000159189	4756.83	0.962757	0.414093	2.32498	0.0200731	0.379873	1.29335	0.474295	2.72689	0.00639337	0.263776	0.964062	0.414078	2.32821	0.0199007	0.62816	0.456565	0.414173	1.10235	0.270308	1	-1.13097	0.475021	-2.38088	0.0172714	0.838942	C1QC	protein-coding
ENSG00000100342	13.605	5.76148	2.1126	2.7272	0.00638737	0.18229	0.92835	2.38453	0.389322	0.697038	1	1.89036	2.14173	0.882633	0.377435	1	1.13613	2.17403	0.522592	0.601258	1	1.64562	2.37885	0.69177	0.489082	1	CRB1	protein-coding
ENSG00000167522	4932.96	-0.301664	0.141884	-2.12612	0.033493	0.491934	-0.10752	0.162471	-0.661776	0.508115	1	-0.236886	0.141788	-1.6707	0.094781	1	-0.0296112	0.141818	-0.208797	0.834607	1	0.0195944	0.16253	0.120559	0.90404	1	ANKRD11	protein-coding
ENSG00000112308	4888.99	-0.061065	0.113484	-0.538092	0.590514	1	-0.123442	0.130001	-0.949548	0.342342	1	-0.0961357	0.113418	-0.84762	0.396649	1	0.0165567	0.113496	0.145879	0.884017	1	-0.0210514	0.130093	-0.161818	0.871449	1	C6orf62	protein-coding
ENSG00000196961	4867.56	-0.046258	0.144168	-0.320861	0.748316	1	0.148804	0.165042	0.901611	0.367263	1	-0.0458073	0.144105	-0.317875	0.75058	1	-0.0255967	0.144199	-0.17751	0.859108	1	0.0522184	0.165194	0.316103	0.751924	1	AP2A1	protein-coding
ENSG00000065000	4836.44	0.144168	0.12732	1.13233	0.257496	0.994138	0.148436	0.145739	1.01851	0.308436	1	0.0309915	0.127297	0.243458	0.807651	1	0.0750916	0.127399	0.589421	0.555579	1	0.0312263	0.145926	0.213988	0.830557	1	AP3D1	protein-coding
ENSG00000073712	4929.5	0.0775695	0.199299	0.389211	0.69712	1	0.0719307	0.228355	0.314995	0.752766	1	-0.124854	0.199294	-0.626483	0.530998	1	0.0498512	0.199321	0.250105	0.802506	1	0.143046	0.228421	0.626238	0.531159	1	FERMT2	protein-coding
ENSG00000067167	4875.82	0.00676772	0.147426	0.0459059	0.963385	1	0.0472008	0.168882	0.27949	0.779869	1	-0.0511565	0.147376	-0.347115	0.728505	1	-0.0610931	0.147476	-0.414258	0.678685	1	0.0804512	0.168982	0.476095	0.634007	1	TRAM1	protein-coding
ENSG00000117298	4903.85	-0.0366141	0.184029	-0.198959	0.842295	1	-0.0616039	0.21082	-0.292211	0.770125	1	-0.15718	0.184011	-0.854187	0.393001	1	-0.185094	0.184101	-1.00539	0.314707	1	0.136624	0.210844	0.647988	0.516993	1	ECE1	protein-coding
ENSG00000161671	4811.78	0.130635	0.122723	1.06447	0.287115	1	0.112877	0.140467	0.803586	0.421636	1	0.231707	0.122621	1.88961	0.0588099	1	0.0988103	0.122793	0.804691	0.420998	1	0.24297	0.140532	1.72893	0.0838214	1	EMC10	protein-coding
ENSG00000221983	4804.79	0.260238	0.164378	1.58316	0.113384	0.784766	0.163673	0.188278	0.869316	0.384674	1	0.314562	0.164316	1.91437	0.0555725	1	-0.00603918	0.1645	-0.0367124	0.970714	1	0.299022	0.188325	1.5878	0.112332	1	UBA52	protein-coding
ENSG00000105329	4865.16	-0.0987819	0.165227	-0.597856	0.549936	1	0.239435	0.189159	1.26578	0.205591	1	0.0600923	0.165121	0.363929	0.715911	1	0.0148753	0.165219	0.090034	0.92826	1	0.321807	0.189224	1.70067	0.0890052	1	TGFB1	protein-coding
ENSG00000141905	4839.83	-0.0833686	0.131657	-0.633226	0.526586	1	-0.0978245	0.150764	-0.648859	0.516429	1	-0.11909	0.131603	-0.904916	0.36551	1	-0.0683686	0.131697	-0.519135	0.603667	1	-0.0709656	0.150877	-0.470354	0.638102	1	NFIC	protein-coding
ENSG00000186480	4798.13	0.196996	0.149299	1.31947	0.187012	0.912398	0.252095	0.170937	1.47478	0.140272	1	0.106062	0.149271	0.710528	0.477377	1	-0.0224709	0.149418	-0.150389	0.880458	1	0.192621	0.171068	1.12599	0.26017	1	INSIG1	protein-coding
ENSG00000105323	4859.06	-0.226368	0.110754	-2.04389	0.0409641	0.537457	-0.147552	0.126814	-1.16353	0.244615	1	-0.185781	0.110649	-1.67901	0.0931492	1	-0.0851454	0.110735	-0.768911	0.441946	1	0.00857124	0.126873	0.0675578	0.946138	1	HNRNPUL1	protein-coding
ENSG00000054523	4774.39	0.108998	0.187609	0.580984	0.561251	1	-0.142595	0.21486	-0.663663	0.506906	1	0.00786723	0.187597	0.0419368	0.966549	1	0.0321281	0.187679	0.171187	0.864077	1	-0.0905819	0.214932	-0.421444	0.673431	1	KIF1B	protein-coding
ENSG00000136628	4832.81	0.0100565	0.124396	0.0808427	0.935567	1	0.0124229	0.142465	0.0871997	0.930513	1	0.00578372	0.124323	0.0465215	0.962895	1	0.0722825	0.124411	0.580998	0.561242	1	-0.0188958	0.142622	-0.132488	0.894598	1	EPRS1	protein-coding
ENSG00000171604	4832.46	-0.0316653	0.161744	-0.195775	0.844787	1	-0.284239	0.185351	-1.53351	0.12515	1	-0.106896	0.16171	-0.661039	0.508587	1	0.0294896	0.161759	0.182306	0.855343	1	0.0796349	0.185305	0.429751	0.667377	1	CXXC5	protein-coding
ENSG00000156976	4794.23	0.135247	0.131188	1.03094	0.302568	1	-0.0726058	0.150238	-0.483271	0.628903	1	-0.142263	0.131227	-1.0841	0.278322	1	-0.0145152	0.1313	-0.11055	0.911973	1	-0.155575	0.150411	-1.03433	0.300982	1	EIF4A2	protein-coding
ENSG00000008988	4807.03	-0.0390173	0.202663	-0.192523	0.847333	1	0.223643	0.232087	0.963619	0.335237	1	0.216521	0.202561	1.06892	0.285108	1	-0.054446	0.202693	-0.268613	0.788227	1	0.206214	0.232173	0.888192	0.374437	1	RPS20	protein-coding
ENSG00000173598	4797.61	-0.0273361	0.170333	-0.160486	0.872498	1	-0.334838	0.195163	-1.71568	0.0862201	1	-0.056122	0.170291	-0.329566	0.741728	1	0.228561	0.170298	1.34212	0.179556	1	-0.0674827	0.195156	-0.345788	0.729502	1	NUDT4	protein-coding
ENSG00000077147	4805.85	0.177329	0.153903	1.15221	0.249234	0.985734	0.0391589	0.176342	0.222062	0.824266	1	0.0752082	0.153873	0.488768	0.625006	1	0.0535252	0.153972	0.34763	0.728118	1	0.0893493	0.176435	0.506416	0.612565	1	TM9SF3	protein-coding
ENSG00000196305	4825.76	0.0559734	0.152372	0.367346	0.713361	1	0.102667	0.174568	0.588122	0.556451	1	0.00648864	0.152319	0.0425991	0.966021	1	0.0596801	0.152392	0.391621	0.695338	1	-0.0104397	0.174746	-0.0597421	0.952361	1	IARS1	protein-coding
ENSG00000113758	4785.8	0.0535091	0.130859	0.408907	0.682608	1	0.157404	0.149842	1.05047	0.293503	1	0.0587977	0.130788	0.449566	0.653023	1	-0.0671869	0.130946	-0.513087	0.60789	1	0.0987774	0.150002	0.658505	0.510214	1	DBN1	protein-coding
ENSG00000116209	4746.87	0.00606734	0.144702	0.0419299	0.966555	1	0.131365	0.165622	0.793164	0.427683	1	0.17607	0.144585	1.21776	0.223315	1	0.0877523	0.144716	0.606374	0.544266	1	0.140477	0.165727	0.847643	0.396637	1	TMEM59	protein-coding
ENSG00000122641	5005.59	-0.0584214	0.564537	-0.103485	0.917578	1	-0.0612284	0.646806	-0.0946627	0.924583	1	-0.357742	0.564538	-0.633689	0.526284	1	0.375597	0.564491	0.665373	0.505812	1	0.766518	0.646716	1.18525	0.23592	1	INHBA	protein-coding
ENSG00000107771	4733.04	0.102384	0.163756	0.625225	0.531823	1	-0.0477152	0.187414	-0.254598	0.799033	1	-0.114182	0.163784	-0.697152	0.485708	1	-0.0137884	0.163866	-0.0841446	0.932942	1	-0.235428	0.187587	-1.25503	0.209466	1	CCSER2	protein-coding
ENSG00000129250	4792.39	0.102158	0.14547	0.702257	0.482519	1	0.159678	0.166594	0.958486	0.337818	1	-0.0124026	0.145442	-0.0852749	0.932043	1	-0.0090593	0.145543	-0.0622449	0.950368	1	0.0653139	0.16675	0.391686	0.69529	1	KIF1C	protein-coding
ENSG00000196569	4851.08	-0.127634	0.178991	-0.713074	0.4758	1	0.14665	0.205014	0.715316	0.474414	1	-0.13492	0.178931	-0.754031	0.45083	1	0.0169093	0.178968	0.0944826	0.924726	1	0.0186512	0.205175	0.090904	0.927569	1	LAMA2	protein-coding
ENSG00000143322	4791.62	-0.225391	0.199538	-1.12956	0.25866	0.995322	-0.412052	0.228592	-1.80257	0.0714564	1	-0.347814	0.199521	-1.74324	0.0812909	1	0.139873	0.19948	0.701188	0.483186	1	-0.208488	0.228607	-0.91199	0.361774	1	ABL2	protein-coding
ENSG00000084731	4705.68	-0.00262524	0.185409	-0.0141592	0.988703	1	-0.193146	0.212197	-0.91022	0.362707	1	-0.183014	0.185431	-0.986965	0.32366	1	-0.0762472	0.18551	-0.411014	0.681062	1	-0.260493	0.212309	-1.22695	0.21984	1	KIF3C	protein-coding
ENSG00000136193	4761.97	0.0698591	0.114447	0.610408	0.541592	1	-0.157174	0.13106	-1.19925	0.230431	1	-0.00938449	0.114408	-0.0820265	0.934626	1	0.21143	0.114447	1.8474	0.0646891	1	-0.0122856	0.131125	-0.0936933	0.925353	1	SCRN1	protein-coding
ENSG00000064393	4754.55	-0.277965	0.235029	-1.18268	0.236935	0.973001	-0.333255	0.269205	-1.23793	0.215744	1	-0.232932	0.23498	-0.991285	0.321546	1	0.109702	0.234975	0.466869	0.640594	1	-0.136208	0.26922	-0.505935	0.612902	1	HIPK2	protein-coding
ENSG00000106397	4740.32	0.257729	0.11985	2.15042	0.0315218	0.480513	0.175983	0.137271	1.28202	0.199837	1	0.197231	0.119799	1.64636	0.09969	1	-0.129485	0.120064	-1.07847	0.280825	1	0.0343476	0.137493	0.249813	0.802732	1	PLOD3	protein-coding
ENSG00000079246	4772.89	-0.090482	0.143732	-0.62952	0.529009	1	-0.0914398	0.164591	-0.555558	0.578513	1	-0.0187807	0.143649	-0.13074	0.895981	1	-0.0480976	0.143762	-0.334565	0.737953	1	-0.0688806	0.164701	-0.418216	0.675789	1	XRCC5	protein-coding
ENSG00000071553	4723.4	0.225555	0.119705	1.88425	0.059531	0.623222	0.0230303	0.1371	0.167981	0.866598	1	0.0541595	0.119704	0.452446	0.650947	1	-0.0320094	0.119873	-0.267029	0.789447	1	0.0307871	0.137241	0.224329	0.822502	1	ATP6AP1	protein-coding
ENSG00000164054	4708.75	0.190084	0.125108	1.51936	0.128672	0.817645	0.0483858	0.14327	0.337724	0.735571	1	-0.0256867	0.125122	-0.205293	0.837343	1	-0.30933	0.125379	-2.46715	0.0136192	0.455171	-0.304615	0.14361	-2.12113	0.0339112	1	SHISA5	protein-coding
ENSG00000097007	4800.28	-0.29529	0.150583	-1.96098	0.0498818	0.585664	-0.00406809	0.172401	-0.0235967	0.981174	1	-0.172485	0.15047	-1.14631	0.251669	1	-0.0863015	0.150539	-0.573286	0.566451	1	0.234661	0.172408	1.36108	0.173489	1	ABL1	protein-coding
ENSG00000141959	4759.96	-0.120447	0.127788	-0.942551	0.345911	1	-0.0496503	0.146316	-0.339336	0.734356	1	-0.112815	0.127712	-0.883349	0.377048	1	-0.0928685	0.127822	-0.726545	0.467505	1	0.0720964	0.146384	0.492516	0.622355	1	PFKL	protein-coding
ENSG00000135535	4727.77	0.0149314	0.114556	0.130341	0.896296	1	0.0297455	0.131168	0.226775	0.820599	1	-0.0557096	0.114504	-0.486531	0.626591	1	-0.0608887	0.114637	-0.531141	0.595321	1	-0.0455501	0.131361	-0.346756	0.728775	1	CD164	protein-coding
ENSG00000244038	4719.62	0.147545	0.132286	1.11535	0.264702	0.999072	0.259779	0.151445	1.71534	0.0862827	1	0.237752	0.132189	1.79857	0.0720867	1	-0.00500878	0.132388	-0.0378341	0.96982	1	0.107664	0.151649	0.709958	0.47773	1	DDOST	protein-coding
ENSG00000003249	4691.75	-0.272223	0.177091	-1.5372	0.124245	0.809941	-0.211887	0.202671	-1.04547	0.295805	1	-0.127587	0.176994	-0.720853	0.471	1	0.283888	0.17697	1.60415	0.10868	1	0.158064	0.202629	0.780065	0.435353	1	DBNDD1	protein-coding
ENSG00000023191	4678.9	0.286627	0.144374	1.9853	0.0471107	0.573333	0.193626	0.165342	1.17106	0.241574	1	0.212515	0.144341	1.47231	0.140936	1	-0.0564094	0.144542	-0.390264	0.696342	1	-0.0386312	0.165575	-0.233316	0.815516	1	RNH1	protein-coding
ENSG00000122545	4725.7	0.126506	0.151261	0.836347	0.402959	1	-0.0218403	0.173301	-0.126026	0.899712	1	0.0290934	0.151231	0.192377	0.847447	1	0.0770927	0.151312	0.509496	0.610404	1	0.00351355	0.17341	0.0202615	0.983835	1	SEPTIN7	protein-coding
ENSG00000106723	4676.45	0.153722	0.147234	1.04407	0.296454	1	0.0631127	0.168565	0.374411	0.708099	1	0.109283	0.147192	0.742449	0.457815	1	0.383034	0.147206	2.60203	0.00926729	0.352263	0.140998	0.168646	0.836057	0.403123	1	SPIN1	protein-coding
ENSG00000109501	4529.74	1.24967	0.189512	6.59418	4.28e-11	1.48e-08	0.876227	0.216899	4.03979	5.35e-05	0.005364	1.08569	0.189519	5.72868	1.01e-08	2.83e-06	-0.0857405	0.190039	-0.451173	0.651865	1	-0.433436	0.217595	-1.99194	0.046378	1	WFS1	protein-coding
ENSG00000153827	4704.06	0.0736658	0.177199	0.415725	0.677611	1	-0.0147243	0.202986	-0.0725386	0.942173	1	-0.0185983	0.177171	-0.104974	0.916397	1	0.0602137	0.177233	0.339743	0.73405	1	0.0533609	0.203057	0.262788	0.792714	1	TRIP12	protein-coding
ENSG00000173821	4701.43	0.339959	0.174823	1.94459	0.0518241	0.592186	0.0919195	0.200299	0.458911	0.646298	1	-0.224383	0.174919	-1.28278	0.199568	1	-0.0404959	0.174956	-0.231463	0.816955	1	-0.280419	0.200562	-1.39817	0.162063	1	RNF213	protein-coding
ENSG00000175215	4741.18	-0.0895791	0.123475	-0.725486	0.468154	1	-0.0285536	0.141415	-0.201913	0.839985	1	-0.130784	0.123408	-1.05977	0.289248	1	0.129207	0.123423	1.04687	0.29516	1	0.116117	0.141477	0.82075	0.411788	1	CTDSP2	protein-coding
ENSG00000052802	4710.71	-0.0885214	0.156447	-0.565823	0.571514	1	-0.0151335	0.179185	-0.0844578	0.932692	1	-0.0981258	0.156387	-0.627456	0.53036	1	0.000635427	0.15645	0.00406154	0.996759	1	0.159146	0.17922	0.887995	0.374543	1	MSMO1	protein-coding
ENSG00000089472	4671.23	-0.0106677	0.137347	-0.0776693	0.938091	1	-0.185406	0.157292	-1.17874	0.238503	1	-0.0127645	0.13728	-0.0929814	0.925918	1	0.230573	0.137306	1.67927	0.0930998	1	0.176568	0.157233	1.12297	0.261449	1	HEPH	protein-coding
ENSG00000073921	4675.38	0.0484467	0.127185	0.380914	0.703267	1	0.365257	0.145485	2.51062	0.0120518	0.400771	0.164579	0.127069	1.29519	0.195254	1	0.107083	0.127207	0.841803	0.399898	1	0.0849001	0.145754	0.58249	0.560237	1	PICALM	protein-coding
ENSG00000152377	4674.75	0.0205946	0.204341	0.100785	0.919721	1	0.336969	0.233946	1.44037	0.149763	1	-0.182593	0.204344	-0.893559	0.371558	1	0.0191867	0.204373	0.0938809	0.925204	1	0.105232	0.234085	0.449548	0.653036	1	SPOCK1	protein-coding
ENSG00000086062	4724.16	0.00750711	0.186194	0.0403188	0.967839	1	0.373883	0.213207	1.75361	0.0794967	1	0.0774719	0.186114	0.41626	0.67722	1	-0.0408364	0.186227	-0.219283	0.82643	1	0.442464	0.213267	2.0747	0.0380147	1	B4GALT1	protein-coding
ENSG00000152558	4661.55	-0.0702053	0.149622	-0.469218	0.638914	1	-0.125312	0.171359	-0.731285	0.464605	1	-0.0843003	0.149562	-0.563648	0.572994	1	0.0525947	0.149619	0.351525	0.725195	1	-0.10499	0.171465	-0.612314	0.54033	1	TMEM123	protein-coding
ENSG00000137267	4551.79	0.128551	0.24075	0.53396	0.593369	1	-0.255153	0.275639	-0.925679	0.354613	1	0.0514861	0.240747	0.21386	0.830657	1	-0.136907	0.240899	-0.568315	0.569821	1	-0.181789	0.275693	-0.65939	0.509645	1	TUBB2A	protein-coding
ENSG00000105270	4580.98	-0.0522794	0.159547	-0.327675	0.743158	1	-0.104522	0.182554	-0.572555	0.566946	1	-0.127186	0.159531	-0.79725	0.425306	1	-0.182675	0.159677	-1.14403	0.252612	1	-0.365853	0.182772	-2.00169	0.0453186	1	CLIP3	protein-coding
ENSG00000198755	4670.8	-0.0134874	0.168914	-0.0798481	0.936358	1	0.18712	0.193442	0.967322	0.333383	1	0.0764976	0.168832	0.453099	0.650478	1	-0.059677	0.168958	-0.353207	0.723933	1	-0.00245454	0.193632	-0.0126763	0.989886	1	RPL10A	protein-coding
ENSG00000213585	4636.07	-0.0133668	0.12705	-0.10521	0.916209	1	-0.0139872	0.145446	-0.0961676	0.923387	1	-0.116281	0.127021	-0.91545	0.359955	1	-0.127573	0.127154	-1.0033	0.315717	1	-0.0935831	0.145621	-0.642647	0.520453	1	VDAC1	protein-coding
ENSG00000166025	4684.97	-0.292088	0.167655	-1.7422	0.081474	0.706055	-0.0874917	0.191939	-0.455831	0.648512	1	-0.262411	0.167579	-1.56589	0.117375	1	0.223462	0.167527	1.33388	0.182242	1	0.292112	0.191891	1.52228	0.127938	1	AMOTL1	protein-coding
ENSG00000124486	4678.52	0.00351545	0.164342	0.021391	0.982934	1	0.054111	0.188244	0.287452	0.773766	1	-0.151328	0.164326	-0.9209	0.357103	1	0.0457265	0.164357	0.278215	0.780848	1	0.020056	0.188365	0.106474	0.915206	1	USP9X	protein-coding
ENSG00000198832	4593.51	0.0862435	0.190584	0.452522	0.650893	1	0.209473	0.218206	0.959982	0.337064	1	0.417616	0.190458	2.19269	0.0283297	0.767299	0.127806	0.19061	0.670512	0.502531	1	0.274055	0.218269	1.25558	0.209267	1	SELENOM	protein-coding
ENSG00000006016	4653.17	0.349298	0.179557	1.94533	0.0517357	0.592186	0.328859	0.205677	1.59891	0.109841	1	0.457119	0.179474	2.547	0.0108654	0.406612	0.573353	0.179521	3.1938	0.00140412	0.0759827	1.01453	0.205529	4.93618	7.97e-07	0.000783984	CRLF1	protein-coding
ENSG00000134243	4627.13	0.136896	0.144291	0.948747	0.342749	1	-0.064956	0.165267	-0.393037	0.694292	1	0.0133446	0.144274	0.0924945	0.926305	1	0.212303	0.144313	1.47113	0.141256	1	-0.0470921	0.165386	-0.28474	0.775843	1	SORT1	protein-coding
ENSG00000102181	4607.44	0.0409291	0.150875	0.271279	0.786177	1	-0.0948202	0.172796	-0.54874	0.583184	1	0.080115	0.150808	0.53124	0.595252	1	0.0258471	0.150928	0.171254	0.864024	1	0.0667108	0.17284	0.385969	0.69952	1	CD99L2	protein-coding
ENSG00000168003	4622.05	-0.0707046	0.13285	-0.532214	0.594578	1	0.182318	0.15207	1.1989	0.230566	1	0.0676388	0.132723	0.509623	0.610316	1	-0.10993	0.132903	-0.827149	0.408153	1	0.0985644	0.152241	0.647424	0.517358	1	SLC3A2	protein-coding
ENSG00000181222	4583.56	-0.0885994	0.149287	-0.593483	0.552858	1	0.0579946	0.170912	0.339324	0.734366	1	-0.0127407	0.149199	-0.0853939	0.931948	1	-0.000300873	0.149296	-0.00201528	0.998392	1	0.0727987	0.17102	0.425672	0.670347	1	POLR2A	protein-coding
ENSG00000248527	4496.36	0.422417	0.1978	2.13557	0.0327143	0.488599	0.137561	0.226372	0.607679	0.5434	1	0.00687463	0.197889	0.0347398	0.972287	1	0.147932	0.197957	0.747294	0.454886	1	-0.392714	0.226651	-1.73268	0.0831523	1	MTATP6P1	pseudo
ENSG00000063046	4598.27	-0.189208	0.15954	-1.18596	0.235638	0.971479	-0.0159921	0.182704	-0.0875303	0.93025	1	-0.153216	0.159463	-0.960827	0.336639	1	-0.0324516	0.159519	-0.203435	0.838795	1	0.022519	0.1828	0.123189	0.901958	1	EIF4B	protein-coding
ENSG00000186591	4600.59	-0.184565	0.164969	-1.11878	0.263233	0.999072	-0.189125	0.188924	-1.00106	0.316796	1	-0.169677	0.164906	-1.02894	0.30351	1	0.133294	0.164908	0.808294	0.418922	1	0.0400133	0.188934	0.211785	0.832275	1	UBE2H	protein-coding
ENSG00000157483	4527.58	0.176286	0.120765	1.45975	0.14436	0.851799	0.285725	0.13822	2.06717	0.0387182	0.830972	0.16923	0.120696	1.40212	0.16088	1	-0.139257	0.120961	-1.15125	0.249629	1	-0.150972	0.138632	-1.08901	0.276149	1	MYO1E	protein-coding
ENSG00000116786	4526.37	-0.0483114	0.152148	-0.31753	0.750841	1	-0.118643	0.174209	-0.681037	0.495848	1	-0.0460027	0.152091	-0.302468	0.762296	1	0.0435313	0.152167	0.286076	0.77482	1	-0.177008	0.174356	-1.01521	0.310008	1	PLEKHM2	protein-coding
ENSG00000132341	4519.95	0.0411625	0.150292	0.273883	0.784175	1	0.0680191	0.172106	0.395216	0.692684	1	0.0319667	0.150236	0.212777	0.831501	1	-0.136191	0.150401	-0.90552	0.36519	1	-0.0152364	0.172263	-0.0884482	0.92952	1	RAN	protein-coding
ENSG00000142552	4586.97	0.38682	0.240129	1.61088	0.107205	0.772802	0.658282	0.275056	2.39326	0.0166993	0.514577	0.366617	0.240084	1.52703	0.126752	1	0.123153	0.240201	0.512707	0.608157	1	0.523233	0.275169	1.9015	0.0572371	1	RCN3	protein-coding
ENSG00000167553	4494.23	0.0263133	0.162697	0.161732	0.871517	1	-0.135378	0.186303	-0.726654	0.467438	1	-0.0189798	0.162662	-0.116682	0.907112	1	-0.0512063	0.162778	-0.314577	0.753083	1	-0.113425	0.186403	-0.608491	0.542862	1	TUBA1C	protein-coding
ENSG00000039560	4557.95	0.198177	0.21665	0.914732	0.360332	1	0.363673	0.248139	1.4656	0.142757	1	0.0708006	0.216629	0.326828	0.743798	1	0.23524	0.21666	1.08575	0.277588	1	0.232999	0.24826	0.938529	0.347973	1	RAI14	protein-coding
ENSG00000197702	4593.36	0.0497733	0.180366	0.275957	0.782581	1	0.196308	0.206622	0.950083	0.34207	1	8e-05	0.180315	0.000443416	0.999646	1	0.0655938	0.180378	0.363647	0.716122	1	0.138119	0.206753	0.668041	0.504108	1	PARVA	protein-coding
ENSG00000136942	4530.46	-0.18651	0.211024	-0.883831	0.376787	1	0.112071	0.241654	0.463764	0.642817	1	0.0557133	0.210921	0.264143	0.79167	1	-0.115959	0.211032	-0.549482	0.582675	1	-0.0756411	0.241804	-0.31282	0.754417	1	RPL35	protein-coding
ENSG00000115762	4489.41	-0.0130988	0.119066	-0.110013	0.912399	1	0.0491096	0.136233	0.360482	0.718486	1	0.0940284	0.118946	0.790511	0.42923	1	0.0606341	0.119094	0.50913	0.610661	1	0.0963593	0.13635	0.706707	0.479749	1	PLEKHB2	protein-coding
ENSG00000111676	4494.39	-0.121886	0.12389	-0.983829	0.325199	1	0.0664216	0.141746	0.468596	0.639359	1	0.0360653	0.123751	0.291434	0.770719	1	0.0347183	0.123875	0.28027	0.779271	1	-0.0680185	0.141968	-0.479111	0.63186	1	ATN1	protein-coding
ENSG00000148400	4510.96	0.142658	0.217962	0.654507	0.512785	1	-0.0709615	0.249685	-0.284204	0.776254	1	0.0194627	0.217955	0.0892968	0.928846	1	0.0776648	0.218018	0.356231	0.721668	1	-0.0701942	0.249783	-0.28102	0.778695	1	NOTCH1	protein-coding
ENSG00000163956	4449.67	0.237255	0.14271	1.6625	0.0964126	0.745759	0.184303	0.163364	1.12818	0.259246	1	0.41353	0.142591	2.90012	0.00373022	0.174827	0.188094	0.14278	1.31737	0.187713	1	0.223568	0.163465	1.36769	0.171411	1	LRPAP1	protein-coding
ENSG00000152818	4514.05	0.057134	0.205419	0.278135	0.780909	1	-0.182813	0.235332	-0.776829	0.43726	1	-0.216912	0.205442	-1.05583	0.291046	1	0.0156732	0.205463	0.0762825	0.939194	1	0.0136759	0.235351	0.0581083	0.953662	1	UTRN	protein-coding
ENSG00000082153	4515.97	-0.104832	0.187411	-0.559371	0.575908	1	0.284437	0.214554	1.32571	0.184935	1	-0.0412272	0.187335	-0.220072	0.825815	1	0.0326276	0.187398	0.174109	0.86178	1	0.267213	0.214645	1.24491	0.213165	1	BZW1	protein-coding
ENSG00000115524	4525.1	0.23596	0.184824	1.27667	0.201718	0.933995	-0.0823714	0.211786	-0.388937	0.697322	1	-0.176601	0.184882	-0.95521	0.339472	1	0.108506	0.184888	0.586875	0.557288	1	-0.116825	0.211905	-0.551308	0.581423	1	SF3B1	protein-coding
ENSG00000075618	4608.24	-0.28194	0.202522	-1.39215	0.163878	0.882458	0.153197	0.231939	0.660506	0.508929	1	-0.0415263	0.202387	-0.205182	0.83743	1	0.126497	0.202416	0.624935	0.532014	1	0.38181	0.231956	1.64604	0.0997548	1	FSCN1	protein-coding
ENSG00000198752	4519.64	-0.0584427	0.140966	-0.414586	0.678445	1	0.108731	0.161415	0.673613	0.500557	1	0.00679845	0.140863	0.0482628	0.961507	1	0.183626	0.140905	1.30319	0.192509	1	0.142423	0.161526	0.881731	0.377922	1	CDC42BPB	protein-coding
ENSG00000090861	4476.88	-0.0918219	0.146084	-0.628554	0.529641	1	-0.182625	0.167308	-1.09155	0.275032	1	-0.116537	0.146034	-0.798017	0.42486	1	-0.216252	0.146183	-1.47932	0.139055	1	-0.288415	0.167492	-1.72196	0.0850768	1	AARS1	protein-coding
ENSG00000182095	4490.38	-0.0014889	0.169585	-0.00877968	0.992995	1	0.109738	0.194242	0.564956	0.572104	1	0.0506657	0.169511	0.298893	0.765022	1	-0.068445	0.169636	-0.403482	0.686593	1	-0.0212031	0.194416	-0.10906	0.913155	1	TNRC18	protein-coding
ENSG00000182534	4464.28	-0.0979535	0.141853	-0.690531	0.489861	1	0.214975	0.162209	1.3253	0.185073	1	0.0917321	0.141717	0.64729	0.517444	1	0.0743482	0.141844	0.524155	0.600171	1	0.341623	0.162264	2.10535	0.035261	1	MXRA7	protein-coding
ENSG00000168439	4431.72	0.0628385	0.153895	0.40832	0.683039	1	0.0358871	0.176188	0.203686	0.838599	1	0.0525638	0.153844	0.341669	0.7326	1	-0.0193142	0.153978	-0.125435	0.900179	1	-0.0721349	0.176353	-0.409036	0.682513	1	STIP1	protein-coding
ENSG00000171223	4497.85	-0.280746	0.138024	-2.03404	0.0419471	0.543411	-0.0806358	0.158003	-0.510344	0.609811	1	0.0952985	0.137803	0.691556	0.489216	1	0.0225211	0.137934	0.163274	0.870302	1	0.281505	0.157948	1.78227	0.0747058	1	JUNB	protein-coding
ENSG00000074695	4511.59	0.0641875	0.178633	0.359327	0.719351	1	0.210352	0.204586	1.02819	0.303863	1	-0.0365827	0.178598	-0.204833	0.837703	1	0.16719	0.178625	0.935986	0.34928	1	0.10962	0.204726	0.535449	0.59234	1	LMAN1	protein-coding
ENSG00000077549	4443.63	0.229506	0.131934	1.73956	0.0819371	0.7073	0.384533	0.151001	2.54656	0.0108792	0.379344	0.196719	0.131878	1.49167	0.135785	1	0.00787771	0.132076	0.0596454	0.952438	1	0.0613131	0.151311	0.405211	0.685322	1	CAPZB	protein-coding
ENSG00000129351	4478.82	-0.132565	0.104285	-1.27118	0.203666	0.935667	-0.0577111	0.119382	-0.483416	0.6288	1	-0.076527	0.104164	-0.73468	0.462534	1	-0.0476452	0.104296	-0.456825	0.647797	1	-0.0395045	0.119549	-0.330445	0.741063	1	ILF3	protein-coding
ENSG00000112414	4449.35	-0.224665	0.245923	-0.913559	0.360949	1	-0.654807	0.281777	-2.32385	0.0201337	0.57092	-0.29935	0.245902	-1.21735	0.22347	1	0.294375	0.245846	1.1974	0.231153	1	-0.0959796	0.281678	-0.340743	0.733297	1	ADGRG6	protein-coding
ENSG00000136478	4396.37	0.335218	0.161888	2.07068	0.0383884	0.524951	0.357595	0.185343	1.92936	0.0536859	0.979836	0.466857	0.161789	2.88558	0.00390691	0.181163	0.286478	0.161941	1.76903	0.0768889	1	0.0650424	0.185596	0.350451	0.726	1	TEX2	protein-coding
ENSG00000112715	4543.08	-0.208489	0.219176	-0.951241	0.341482	1	-0.212603	0.251109	-0.846658	0.397186	1	-0.544721	0.219204	-2.485	0.0129552	0.462678	-0.209297	0.219194	-0.954847	0.339655	1	0.05041	0.251102	0.200755	0.84089	1	VEGFA	protein-coding
ENSG00000086598	4450.37	0.0892208	0.143494	0.621774	0.53409	1	0.139482	0.164328	0.848804	0.39599	1	0.0685441	0.14343	0.477892	0.632727	1	-0.0231894	0.143573	-0.161516	0.871687	1	0.0986132	0.164471	0.599577	0.548788	1	TMED2	protein-coding
ENSG00000138326	4461.51	-0.074925	0.195494	-0.383259	0.701527	1	0.0988545	0.223902	0.441508	0.658845	1	0.114704	0.195395	0.587034	0.557181	1	-0.0509628	0.195514	-0.26066	0.794355	1	0.0363965	0.224024	0.162467	0.870938	1	RPS24	protein-coding
ENSG00000084754	4410.38	0.16073	0.155006	1.03693	0.29977	1	0.271134	0.177443	1.52801	0.126511	1	0.213101	0.154933	1.37544	0.168996	1	-0.0353938	0.155124	-0.228165	0.819518	1	0.0628612	0.177647	0.353854	0.723448	1	HADHA	protein-coding
ENSG00000186111	4458.28	-0.147294	0.106583	-1.38197	0.16698	0.887218	0.103704	0.121856	0.851036	0.394749	1	-0.0928622	0.106458	-0.872287	0.383052	1	0.127387	0.1065	1.19612	0.231649	1	0.130632	0.121997	1.07078	0.284268	1	PIP5K1C	protein-coding
ENSG00000163513	4535.09	0.172105	0.199587	0.862304	0.38852	1	0.0199511	0.228716	0.0872308	0.930488	1	-0.227044	0.199634	-1.1373	0.255413	1	0.06642	0.199634	0.332708	0.739354	1	0.153817	0.228765	0.67238	0.501342	1	TGFBR2	protein-coding
ENSG00000170525	4463.56	-0.393846	0.12884	-3.05686	0.00223666	0.0796623	-0.410271	0.147481	-2.78186	0.0054048	0.231249	-0.448868	0.128785	-3.4854	0.000491397	0.0322042	-0.00965773	0.128733	-0.0750213	0.940198	1	0.0493381	0.147372	0.334785	0.737787	1	PFKFB3	protein-coding
ENSG00000198502	4437.27	0.0748242	0.200519	0.373152	0.709035	1	0.219787	0.229733	0.956709	0.338714	1	0.303466	0.200334	1.5148	0.129823	1	0.0788223	0.200512	0.393104	0.694242	1	0.10308	0.229926	0.448319	0.653923	1	HLA-DRB5	protein-coding
ENSG00000067182	4440.07	-0.224655	0.126147	-1.78089	0.0749297	0.677862	0.0336705	0.144357	0.233245	0.815571	1	-0.0330104	0.125989	-0.262011	0.793313	1	-0.184336	0.126175	-1.46096	0.144027	1	-0.110222	0.144581	-0.762353	0.445849	1	TNFRSF1A	protein-coding
ENSG00000132471	4393.55	-0.0815087	0.151704	-0.537289	0.591068	1	-0.158261	0.173624	-0.911513	0.362025	1	-0.0713496	0.151649	-0.470491	0.638004	1	-0.100101	0.151782	-0.659505	0.509572	1	-0.201468	0.173763	-1.15944	0.246276	1	WBP2	protein-coding
ENSG00000171992	4429.53	0.0259794	0.138403	0.187708	0.851105	1	-0.0331137	0.158518	-0.208896	0.83453	1	0.0554816	0.138323	0.4011	0.688346	1	0.0853791	0.138425	0.616789	0.537374	1	0.254179	0.158504	1.60361	0.108799	1	SYNPO	protein-coding
ENSG00000172216	4391.13	-0.00983875	0.150894	-0.0652032	0.948012	1	-0.0129645	0.172736	-0.0750535	0.940172	1	-0.0703528	0.150855	-0.46636	0.640958	1	-0.0598793	0.150967	-0.396639	0.691634	1	-0.0856556	0.172884	-0.49545	0.620282	1	CEBPB	protein-coding
ENSG00000087365	4399.17	-0.00540828	0.12709	-0.0425549	0.966056	1	-0.00496545	0.145493	-0.0341284	0.972775	1	0.0888054	0.126981	0.699359	0.484328	1	0.0265742	0.127131	0.20903	0.834425	1	0.0386854	0.145613	0.265672	0.790492	1	SF3B2	protein-coding
ENSG00000087245	4538.33	-0.272011	0.370322	-0.734526	0.462628	1	0.276763	0.424183	0.652461	0.514104	1	-0.135582	0.370265	-0.366175	0.714235	1	0.156105	0.370265	0.421603	0.673315	1	0.224446	0.424244	0.52905	0.596771	1	MMP2	protein-coding
ENSG00000125817	4406.26	-0.0575831	0.126675	-0.454572	0.649417	1	0.0108477	0.145022	0.0748003	0.940374	1	0.0501032	0.126555	0.395901	0.692178	1	0.0157811	0.126692	0.124563	0.90087	1	0.140421	0.145092	0.967805	0.333142	1	CENPB	protein-coding
ENSG00000160932	4358.76	0.244436	0.252269	0.968951	0.332569	1	-0.0856549	0.288999	-0.296385	0.766936	1	-0.453927	0.252373	-1.79863	0.0720769	1	-0.688588	0.25253	-2.72676	0.00639598	0.271472	-0.606871	0.289231	-2.09822	0.0358854	1	LY6E	protein-coding
ENSG00000116560	4407.84	-0.0978545	0.134534	-0.72736	0.467005	1	-0.173403	0.154062	-1.12554	0.26036	1	-0.210459	0.13451	-1.56463	0.11767	1	-0.1268	0.134601	-0.942042	0.346171	1	-0.297204	0.154276	-1.92645	0.0540488	1	SFPQ	protein-coding
ENSG00000011465	4446.71	0.198552	0.181708	1.0927	0.274525	1	0.331014	0.20817	1.59011	0.111809	1	0.0673841	0.181684	0.370887	0.710722	1	-0.123252	0.181833	-0.67783	0.497879	1	0.115957	0.208384	0.556458	0.577898	1	DCN	protein-coding
ENSG00000123143	4394.04	-0.113837	0.117325	-0.970273	0.33191	1	0.00413976	0.134277	0.03083	0.975405	1	-0.0504843	0.117209	-0.430721	0.666671	1	-0.0147191	0.117329	-0.125452	0.900166	1	0.0286307	0.134413	0.213006	0.831323	1	PKN1	protein-coding
ENSG00000096433	4348.31	0.231811	0.180751	1.28249	0.199671	0.931977	-0.0341548	0.207071	-0.164942	0.868989	1	-0.00423309	0.180765	-0.0234176	0.981317	1	-0.189518	0.180922	-1.04751	0.294863	1	-0.188939	0.207241	-0.911685	0.361934	1	ITPR3	protein-coding
ENSG00000105281	4434.88	0.0433366	0.22315	0.194204	0.846016	1	0.401504	0.255573	1.57099	0.116184	1	0.110165	0.223082	0.493834	0.621423	1	-0.0667027	0.223194	-0.298855	0.765051	1	0.217493	0.255715	0.850532	0.395029	1	SLC1A5	protein-coding
ENSG00000119383	4387.37	-0.104033	0.166762	-0.623841	0.532732	1	-0.065459	0.190983	-0.342748	0.731788	1	-0.0771679	0.166696	-0.462927	0.643417	1	-0.0745617	0.166793	-0.447031	0.654853	1	0.128343	0.191011	0.671911	0.501641	1	PTPA	protein-coding
ENSG00000066084	4361.13	0.117637	0.188592	0.623762	0.532784	1	-0.20867	0.216062	-0.965787	0.334151	1	0.0901218	0.188555	0.477961	0.632678	1	0.128572	0.188631	0.681606	0.495488	1	0.0340688	0.216067	0.157677	0.874711	1	DIP2B	protein-coding
ENSG00000114166	4347.7	-0.167318	0.222209	-0.752974	0.451466	1	-0.505378	0.254518	-1.98563	0.0470745	0.919008	-0.101082	0.222155	-0.455007	0.649104	1	0.167908	0.222169	0.755766	0.44979	1	-0.101435	0.254466	-0.398621	0.690172	1	KAT2B	protein-coding
ENSG00000111540	4361	0.174108	0.145203	1.19907	0.230501	0.967637	0.0245427	0.166309	0.147573	0.88268	1	0.0754365	0.145174	0.519629	0.603322	1	0.208352	0.145236	1.43458	0.151408	1	0.119477	0.166391	0.718049	0.472727	1	RAB5B	protein-coding
ENSG00000187140	4353.95	-0.0891697	0.212648	-0.41933	0.674975	1	-0.302523	0.243578	-1.242	0.214237	1	0.102707	0.212559	0.483193	0.628959	1	0.176775	0.212617	0.831425	0.405734	1	0.088035	0.24353	0.361496	0.717729	1	FOXD3	protein-coding
ENSG00000196776	4328.93	0.257775	0.180152	1.43087	0.152467	0.865324	-0.0681575	0.206357	-0.33029	0.741181	1	0.120636	0.180146	0.669654	0.503078	1	-0.00997595	0.180283	-0.0553349	0.955872	1	-0.242932	0.206544	-1.17618	0.239524	1	CD47	protein-coding
ENSG00000175582	4356.72	-0.113031	0.139271	-0.811585	0.41703	1	0.0065065	0.159386	0.0408222	0.967438	1	-0.0241786	0.139172	-0.173731	0.862076	1	-0.0505171	0.139302	-0.362643	0.716871	1	-0.0440872	0.15954	-0.27634	0.782287	1	RAB6A	protein-coding
ENSG00000125534	4344.91	-0.154857	0.204751	-0.756319	0.449458	1	0.265564	0.234384	1.13303	0.257203	1	0.158688	0.204622	0.775515	0.438035	1	-0.127065	0.204779	-0.620499	0.53493	1	0.216967	0.234479	0.925314	0.354803	1	PPDPF	protein-coding
ENSG00000119335	4347.62	0.0280268	0.141079	0.198661	0.842528	1	0.121645	0.161545	0.753006	0.451446	1	0.10644	0.140981	0.754998	0.45025	1	-0.0290927	0.141141	-0.206124	0.836694	1	0.02096	0.161734	0.129595	0.896887	1	SET	protein-coding
ENSG00000183963	4348.6	0.045897	0.128891	0.356091	0.721772	1	-0.106295	0.147615	-0.720081	0.471475	1	-0.0934239	0.128876	-0.724915	0.468504	1	-0.18561	0.12905	-1.43828	0.150354	1	-0.301459	0.147881	-2.03853	0.0414972	1	SMTN	protein-coding
ENSG00000126461	4339.26	-0.118077	0.11731	-1.00654	0.314156	1	-0.123841	0.134237	-0.922553	0.35624	1	-0.0904379	0.11722	-0.771524	0.440396	1	0.0097434	0.117317	0.083052	0.93381	1	-0.18061	0.134432	-1.3435	0.179109	1	SCAF1	protein-coding
ENSG00000174282	4339.77	-0.0742043	0.134479	-0.551792	0.581091	1	-0.0415797	0.153964	-0.270061	0.787113	1	0.00232387	0.134377	0.0172937	0.986202	1	0.0468894	0.134478	0.348678	0.727331	1	-0.0358619	0.1541	-0.232717	0.815981	1	ZBTB4	protein-coding
ENSG00000006128	4218.89	0.675717	0.902413	0.74879	0.453984	1	-0.422269	1.03366	-0.408519	0.682893	1	-0.05654	0.902504	-0.0626479	0.950047	1	-0.95153	0.902826	-1.05395	0.291908	1	-0.542124	1.03369	-0.524457	0.599961	1	TAC1	protein-coding
ENSG00000179295	4394.36	-0.155357	0.191515	-0.811202	0.41725	1	-0.140126	0.219363	-0.638786	0.522962	1	-0.259304	0.191489	-1.35414	0.17569	1	-0.0115894	0.191506	-0.0605174	0.951744	1	-0.149077	0.219465	-0.679277	0.496963	1	PTPN11	protein-coding
ENSG00000182220	4327.99	-0.0137184	0.144431	-0.0949829	0.924328	1	0.0844891	0.165314	0.511084	0.609293	1	0.137662	0.144311	0.95393	0.340119	1	0.0895716	0.144439	0.620136	0.535168	1	0.0616164	0.165449	0.37242	0.70958	1	ATP6AP2	protein-coding
ENSG00000197858	4320.19	0.0969616	0.132201	0.733439	0.463291	1	0.14493	0.1513	0.957901	0.338113	1	0.234421	0.132083	1.77479	0.0759322	1	-0.00273943	0.132303	-0.0207057	0.98348	1	0.0750712	0.151473	0.495608	0.620171	1	GPAA1	protein-coding
ENSG00000094916	4332.36	-0.207514	0.152707	-1.3589	0.174177	0.899995	-0.168832	0.17485	-0.965581	0.334254	1	-0.150708	0.15262	-0.987475	0.32341	1	0.0591064	0.152654	0.387193	0.698613	1	-0.188597	0.174985	-1.07779	0.281128	1	CBX5	protein-coding
ENSG00000088832	4314.69	0.0878588	0.196449	0.447235	0.654705	1	0.274817	0.224951	1.22167	0.221831	1	0.232024	0.196368	1.18158	0.237373	1	-0.104803	0.196542	-0.533234	0.593872	1	-0.152497	0.225216	-0.677117	0.498332	1	FKBP1A	protein-coding
ENSG00000168159	4313.16	-0.110306	0.13565	-0.813166	0.416123	1	-0.0772304	0.1553	-0.497297	0.618979	1	0.0310768	0.135529	0.2293	0.818636	1	-0.183702	0.135738	-1.35336	0.175941	1	-0.024434	0.155408	-0.157224	0.875068	1	RNF187	protein-coding
ENSG00000116584	4348.67	-0.147831	0.123693	-1.19515	0.232028	0.96873	0.0678428	0.141584	0.479171	0.631817	1	-0.0932227	0.123578	-0.754361	0.450632	1	-0.0174245	0.123673	-0.140891	0.887956	1	0.117345	0.141703	0.828104	0.407611	1	ARHGEF2	protein-coding
ENSG00000145623	4318.72	-0.0396554	0.143236	-0.276854	0.781892	1	0.249062	0.163916	1.51945	0.12865	1	0.0235265	0.143141	0.164359	0.869449	1	-0.109705	0.143308	-0.765519	0.443963	1	0.0249606	0.164146	0.152063	0.879137	1	OSMR	protein-coding
ENSG00000105063	4287.08	-0.0065182	0.142164	-0.0458499	0.96343	1	-0.0409559	0.162749	-0.251651	0.801311	1	0.0994157	0.142061	0.699811	0.484046	1	0.157356	0.142153	1.10694	0.268318	1	-0.00675166	0.162864	-0.0414558	0.966933	1	PPP6R1	protein-coding
ENSG00000107130	4269.27	-0.0921219	0.144213	-0.638792	0.522958	1	-0.168162	0.165058	-1.0188	0.308296	1	-0.0455038	0.144137	-0.315698	0.752231	1	-0.162147	0.144313	-1.12358	0.261192	1	-0.214121	0.165208	-1.29607	0.194951	1	NCS1	protein-coding
ENSG00000180879	4275.07	0.150755	0.149446	1.00876	0.313092	1	0.175404	0.171051	1.02545	0.305151	1	0.307934	0.14933	2.0621	0.0391981	0.915954	0.111538	0.149515	0.745998	0.455668	1	0.237963	0.171136	1.39049	0.16438	1	SSR4	protein-coding
ENSG00000177731	4312.77	0.192349	0.129055	1.49044	0.136107	0.832672	0.0767527	0.147782	0.519364	0.603507	1	-0.0101658	0.129064	-0.0787655	0.937219	1	0.0276455	0.12918	0.214008	0.830541	1	-0.011403	0.147979	-0.0770588	0.938577	1	FLII	protein-coding
ENSG00000135406	4178.35	0.183481	0.251288	0.730164	0.46529	1	-0.0641942	0.287124	-0.223577	0.823087	1	0.0439461	0.251344	0.174845	0.861202	1	-0.102827	0.251629	-0.408644	0.682801	1	-0.319223	0.28727	-1.11123	0.266469	1	PRPH	protein-coding
ENSG00000075391	4302.49	-0.225169	0.181102	-1.24333	0.213748	0.94835	-0.247183	0.207369	-1.192	0.233262	1	-0.232868	0.181047	-1.28623	0.198362	1	0.247626	0.180999	1.36811	0.171278	1	-0.0172979	0.207376	-0.0834132	0.933523	1	RASAL2	protein-coding
ENSG00000063322	4194.99	0.861759	0.205697	4.18946	2.8e-05	0.00201958	0.474588	0.235591	2.01445	0.0439618	0.890294	0.960855	0.205641	4.67248	2.98e-06	0.000352984	0.303363	0.205893	1.4734	0.140644	1	-0.0563522	0.235928	-0.238854	0.811219	1	MED29	protein-coding
ENSG00000126934	4288.58	-0.163419	0.154289	-1.05917	0.28952	1	-0.0121079	0.176608	-0.0685582	0.945341	1	0.0425506	0.154158	0.27602	0.782533	1	-0.119169	0.154322	-0.772213	0.439988	1	-0.0377207	0.176738	-0.213427	0.830994	1	MAP2K2	protein-coding
ENSG00000084733	4300.22	0.0128449	0.103361	0.124272	0.9011	1	0.0281869	0.118301	0.238264	0.811677	1	-0.0335426	0.10329	-0.324741	0.745377	1	0.00200303	0.10343	0.019366	0.984549	1	-0.074837	0.11856	-0.631215	0.5279	1	RAB10	protein-coding
ENSG00000184575	4336.45	-0.122786	0.177554	-0.691546	0.489223	1	0.110232	0.203333	0.542126	0.587732	1	-0.149108	0.177497	-0.84006	0.400875	1	-0.0430053	0.177554	-0.24221	0.808618	1	-0.00366235	0.203488	-0.0179979	0.985641	1	XPOT	protein-coding
ENSG00000140264	4282.94	-0.150777	0.182539	-0.825998	0.408805	1	0.138117	0.208964	0.66096	0.508638	1	0.253498	0.182366	1.39005	0.164514	1	-0.0158732	0.182529	-0.0869629	0.930701	1	0.207213	0.209033	0.991293	0.321542	1	SERF2	protein-coding
ENSG00000095637	4254.34	-0.106176	0.217231	-0.488768	0.625006	1	-0.269185	0.248811	-1.08189	0.279302	1	-0.117155	0.217192	-0.539407	0.589606	1	0.080986	0.217223	0.372825	0.709279	1	-0.155187	0.248859	-0.623593	0.532895	1	SORBS1	protein-coding
ENSG00000159842	4263.06	-0.0955724	0.129317	-0.739053	0.459875	1	-0.0413002	0.14795	-0.27915	0.78013	1	-0.000554809	0.129208	-0.00429391	0.996574	1	0.0429528	0.129323	0.332136	0.739787	1	-0.0509331	0.148097	-0.343916	0.730909	1	ABR	protein-coding
ENSG00000124067	4296.69	-0.0469623	0.113821	-0.412598	0.679901	1	0.0355361	0.130296	0.272734	0.785057	1	0.00820635	0.113698	0.072177	0.942461	1	0.113316	0.113789	0.995844	0.319326	1	0.26543	0.130308	2.03694	0.041656	1	SLC12A4	protein-coding
ENSG00000096696	4334.79	0.166477	0.434075	0.383521	0.701334	1	0.948462	0.497208	1.90758	0.0564461	0.998829	0.377628	0.434017	0.870078	0.384258	1	-0.142658	0.43413	-0.328606	0.742454	1	0.452019	0.497334	0.908884	0.363411	1	DSP	protein-coding
ENSG00000139641	4272.4	-0.00982367	0.143499	-0.0684581	0.945421	1	0.0896507	0.164296	0.545665	0.585297	1	0.0561016	0.143407	0.391205	0.695646	1	-0.0426371	0.143557	-0.297004	0.766463	1	0.00724139	0.164472	0.044028	0.964882	1	ESYT1	protein-coding
ENSG00000157613	4265.45	0.226276	0.173239	1.30615	0.191501	0.921104	0.537422	0.198373	2.70915	0.00674561	0.272802	0.502004	0.1731	2.90007	0.00373079	0.174827	0.0621954	0.17332	0.358848	0.719709	1	0.0329583	0.19875	0.165828	0.868293	1	CREB3L1	protein-coding
ENSG00000117450	4236.28	-0.210326	0.142499	-1.47598	0.13995	0.841479	-0.0636428	0.163057	-0.39031	0.696307	1	0.0327449	0.142344	0.23004	0.818061	1	-0.148538	0.142535	-1.04212	0.297357	1	-0.134501	0.163223	-0.824028	0.409924	1	PRDX1	protein-coding
ENSG00000117523	4276.29	-0.0948035	0.194138	-0.48833	0.625316	1	-0.0775043	0.222362	-0.34855	0.727427	1	-0.267885	0.194133	-1.37991	0.167616	1	0.0237478	0.194137	0.122325	0.902642	1	-0.0870474	0.222464	-0.391288	0.695584	1	PRRC2C	protein-coding
ENSG00000124155	4238.06	0.12973	0.126763	1.02341	0.306115	1	0.0681724	0.145121	0.469763	0.638524	1	0.2151	0.126655	1.69831	0.0894501	1	0.0358072	0.126863	0.28225	0.777752	1	0.105492	0.145244	0.726305	0.467652	1	PIGT	protein-coding
ENSG00000101294	4261.72	-0.0208882	0.115379	-0.18104	0.856336	1	-0.109614	0.132154	-0.829441	0.406855	1	0.0726525	0.115253	0.630376	0.528448	1	0.0272895	0.115411	0.236455	0.81308	1	0.0938322	0.132189	0.709833	0.477808	1	HM13	protein-coding
ENSG00000166750	4305.88	-0.090298	0.151593	-0.595662	0.551401	1	-0.210739	0.173727	-1.21305	0.225111	1	-0.206984	0.151558	-1.36571	0.17203	1	0.119445	0.151548	0.788166	0.430599	1	0.182531	0.173654	1.05112	0.293204	1	SLFN5	protein-coding
ENSG00000169714	4247.46	0.0220694	0.140284	0.157319	0.874994	1	-0.14792	0.160665	-0.920671	0.357222	1	-0.11306	0.14027	-0.806016	0.420234	1	-0.108529	0.140397	-0.773015	0.439514	1	-0.0241701	0.160735	-0.150373	0.880471	1	CNBP	protein-coding
ENSG00000152518	4212.58	0.0770854	0.174532	0.44167	0.658728	1	-0.107878	0.199936	-0.539566	0.589497	1	0.0778548	0.174484	0.446201	0.655452	1	-0.173159	0.174659	-0.991407	0.321487	1	-0.539423	0.20029	-2.69322	0.00707665	0.51532	ZFP36L2	protein-coding
ENSG00000109332	4246.07	-0.110523	0.128227	-0.861931	0.388726	1	-0.12312	0.146821	-0.838575	0.401708	1	-0.0920137	0.128145	-0.718046	0.472729	1	-0.153351	0.128304	-1.19522	0.232003	1	-0.0790886	0.146945	-0.538218	0.590426	1	UBE2D3	protein-coding
ENSG00000173210	4247.92	-0.46623	0.138614	-3.36352	0.00076956	0.0333016	-0.560771	0.158741	-3.53262	0.000411468	0.0294027	-0.515327	0.138553	-3.71936	0.000199726	0.0152055	0.0384534	0.138457	0.277728	0.781221	1	-0.225028	0.158688	-1.41805	0.156176	1	ABLIM3	protein-coding
ENSG00000065150	4274.13	0.0018637	0.168828	0.011039	0.991192	1	0.227127	0.193336	1.17478	0.240083	1	-0.0520446	0.168775	-0.308367	0.757803	1	0.141676	0.168807	0.839279	0.401313	1	0.252215	0.193436	1.30387	0.192279	1	IPO5	protein-coding
ENSG00000069482	4123.62	0.358494	0.26078	1.3747	0.169226	0.893013	0.0903627	0.298691	0.302529	0.762249	1	0.547544	0.260686	2.1004	0.0356941	0.869286	0.735728	0.260722	2.82189	0.00477415	0.213911	-0.0295874	0.298929	-0.0989781	0.921156	1	GAL	protein-coding
ENSG00000184432	4224.51	-0.0826504	0.148225	-0.557601	0.577117	1	0.0936491	0.16969	0.551883	0.581029	1	-0.00524321	0.148123	-0.0353977	0.971763	1	0.0217236	0.148223	0.146561	0.883479	1	0.11932	0.169801	0.702706	0.482239	1	COPB2	protein-coding
ENSG00000141736	4147.71	0.132879	0.160713	0.826807	0.408346	1	-0.148408	0.184089	-0.806178	0.42014	1	0.0314958	0.160692	0.196001	0.844609	1	-0.231111	0.160904	-1.43633	0.150909	1	-0.464801	0.184388	-2.52078	0.0117094	0.663786	ERBB2	protein-coding
ENSG00000122884	4216.55	0.191088	0.198261	0.963821	0.335136	1	0.534496	0.227043	2.35416	0.0185645	0.545038	0.215079	0.198185	1.08524	0.277815	1	0.157875	0.198284	0.796209	0.425911	1	0.386854	0.227194	1.70275	0.0886157	1	P4HA1	protein-coding
ENSG00000071082	4202.32	-0.143663	0.199246	-0.721032	0.47089	1	0.0955682	0.228169	0.418849	0.675327	1	0.0598264	0.199138	0.300427	0.763851	1	-0.0698672	0.199253	-0.350645	0.725855	1	0.0810623	0.228271	0.355114	0.722504	1	RPL31	protein-coding
ENSG00000088247	4182.49	-0.0756912	0.119385	-0.634009	0.526075	1	0.0378779	0.136608	0.277275	0.781569	1	0.013236	0.119263	0.110982	0.911631	1	0.00413422	0.119406	0.0346231	0.97238	1	-0.0693742	0.136839	-0.506976	0.612171	1	KHSRP	protein-coding
ENSG00000109111	4169.53	-0.14958	0.151166	-0.989508	0.322415	1	0.0022038	0.173064	0.012734	0.98984	1	-0.0350358	0.151053	-0.231943	0.816582	1	-0.00683774	0.151152	-0.0452375	0.963918	1	-0.0190355	0.173201	-0.109904	0.912486	1	SUPT6H	protein-coding
ENSG00000205730	4138.12	0.447758	0.143774	3.11433	0.00184366	0.0687041	0.346888	0.164679	2.10645	0.0351655	0.797906	0.42007	0.143719	2.92286	0.00346834	0.164267	-0.0866001	0.144037	-0.601234	0.547684	1	-0.0407419	0.165048	-0.246849	0.805025	1	ITPRIPL2	protein-coding
ENSG00000125304	4174.52	0.101764	0.118437	0.859227	0.390215	1	-0.0503781	0.135685	-0.371288	0.710423	1	0.14444	0.118336	1.22059	0.222239	1	-0.0706151	0.11858	-0.595508	0.551504	1	0.189877	0.135693	1.39931	0.16172	1	TM9SF2	protein-coding
ENSG00000182326	4199.2	-0.0584331	0.182092	-0.320899	0.748287	1	0.12566	0.208544	0.602561	0.546801	1	0.000285773	0.182015	0.00157005	0.998747	1	-0.122464	0.182143	-0.672352	0.50136	1	0.0361786	0.208691	0.17336	0.862369	1	C1S	protein-coding
ENSG00000113719	4224.55	-0.147834	0.151593	-0.975201	0.32946	1	0.0992419	0.17356	0.571801	0.567457	1	-0.173593	0.151525	-1.14564	0.251944	1	-0.0609643	0.151594	-0.402156	0.687569	1	0.192624	0.173637	1.10935	0.267279	1	ERGIC1	protein-coding
ENSG00000142669	4140.9	-0.0645603	0.200502	-0.321993	0.747458	1	0.281834	0.229525	1.2279	0.219483	1	0.169913	0.200394	0.847895	0.396496	1	-0.183736	0.200584	-0.916004	0.359665	1	-0.0503108	0.229737	-0.218993	0.826655	1	SH3BGRL3	protein-coding
ENSG00000204256	4170.18	-0.00728034	0.116571	-0.0624541	0.950201	1	-0.0945848	0.133508	-0.708456	0.478662	1	-0.110821	0.116534	-0.950975	0.341617	1	-0.112524	0.116686	-0.964333	0.334879	1	0.0293756	0.133596	0.219883	0.825962	1	BRD2	protein-coding
ENSG00000182087	4171.22	-0.00599152	0.147436	-0.0406382	0.967584	1	-0.075767	0.168866	-0.44868	0.653662	1	-0.113707	0.147408	-0.771371	0.440487	1	-0.205283	0.147566	-1.39113	0.164186	1	-0.101055	0.169013	-0.597915	0.549897	1	TMEM259	protein-coding
ENSG00000165949	4089.65	0.307168	0.259098	1.18553	0.235808	0.971479	-0.05116	0.296776	-0.172386	0.863134	1	-0.209202	0.259189	-0.807141	0.419585	1	-0.415719	0.259358	-1.60288	0.108962	1	-0.315617	0.296955	-1.06285	0.287852	1	IFI27	protein-coding
ENSG00000159363	4110.44	-0.0578407	0.16265	-0.355614	0.72213	1	-0.0780465	0.186154	-0.419258	0.675028	1	-0.148418	0.162632	-0.912597	0.361454	1	-0.304154	0.162826	-1.86797	0.0617658	0.992211	-0.284933	0.186364	-1.5289	0.126288	1	ATP13A2	protein-coding
ENSG00000105426	4144.41	0.0992928	0.179521	0.553098	0.580196	1	-0.119469	0.205588	-0.581107	0.561168	1	-0.163261	0.179553	-0.909263	0.363212	1	0.0472539	0.17959	0.263121	0.792458	1	-0.156704	0.205711	-0.761766	0.446199	1	PTPRS	protein-coding
ENSG00000173369	4061.29	0.588126	0.273987	2.14654	0.0318296	0.482437	1.00621	0.31368	3.20775	0.00133777	0.0772708	0.716532	0.273936	2.61569	0.00890477	0.350926	0.512196	0.274039	1.86906	0.0616142	0.991575	-0.968169	0.314619	-3.07727	0.00208903	0.244518	C1QB	protein-coding
ENSG00000075420	4176.82	-0.0847572	0.176158	-0.481144	0.630414	1	0.185593	0.201711	0.920093	0.357524	1	-0.0845029	0.176082	-0.479907	0.631294	1	0.118313	0.176111	0.67181	0.501705	1	0.203938	0.201809	1.01055	0.312231	1	FNDC3B	protein-coding
ENSG00000141985	4141.74	-0.175566	0.140877	-1.24624	0.212677	0.947941	-0.129827	0.161309	-0.804829	0.420918	1	0.0052398	0.140731	0.0372328	0.970299	1	-0.0345057	0.140863	-0.244959	0.806488	1	-0.00123553	0.161377	-0.00765616	0.993891	1	SH3GL1	protein-coding
ENSG00000110799	4312.02	-0.551087	0.386314	-1.42652	0.153717	0.867515	-1.09521	0.442852	-2.47309	0.0133951	0.434713	-0.224973	0.386224	-0.582494	0.560234	1	-0.152228	0.386254	-0.394113	0.693497	1	0.243166	0.44253	0.54949	0.582669	1	VWF	protein-coding
ENSG00000166741	4120.97	0.395901	0.183999	2.15165	0.0314252	0.480053	0.662876	0.210707	3.14596	0.00165545	0.091866	0.466177	0.183921	2.53466	0.0112556	0.418267	-0.0151229	0.184161	-0.0821177	0.934553	1	0.071564	0.211093	0.339016	0.734597	1	NNMT	protein-coding
ENSG00000177733	4156.67	-0.262516	0.16882	-1.55501	0.119944	0.80073	-0.174933	0.19336	-0.904703	0.365623	1	-0.0809148	0.168694	-0.479655	0.631472	1	-0.0752261	0.168787	-0.445687	0.655824	1	-0.00287131	0.193399	-0.0148466	0.988155	1	HNRNPA0	protein-coding
ENSG00000100934	4200.65	0.181163	0.181916	0.995858	0.319319	1	0.334234	0.208357	1.60414	0.108682	1	-0.000844822	0.181903	-0.00464437	0.996294	1	0.262444	0.181912	1.4427	0.149105	1	0.201411	0.208521	0.965901	0.334094	1	SEC23A	protein-coding
ENSG00000100380	4132.59	0.181306	0.13043	1.39006	0.164509	0.882626	-0.0752657	0.149421	-0.503716	0.614461	1	-0.0807121	0.130463	-0.61866	0.53614	1	0.0119612	0.13056	0.0916148	0.927004	1	-0.0579661	0.149564	-0.387567	0.698336	1	ST13	protein-coding
ENSG00000104331	4169.09	-0.18982	0.157253	-1.2071	0.227395	0.96377	-0.113552	0.180082	-0.630555	0.528331	1	-0.0667802	0.15713	-0.425	0.670836	1	0.172001	0.157152	1.09449	0.273741	1	0.286265	0.180009	1.59029	0.11177	1	BPNT2	protein-coding
ENSG00000146535	4173.4	-0.237755	0.124701	-1.90661	0.0565717	0.6096	-0.221321	0.142793	-1.54994	0.121156	1	-0.125871	0.124556	-1.01055	0.312231	1	0.117041	0.124583	0.939459	0.347495	1	0.240334	0.142668	1.68457	0.0920712	1	GNA12	protein-coding
ENSG00000182934	4149.42	-0.231421	0.119281	-1.94013	0.0523635	0.593908	-0.101681	0.136527	-0.744765	0.456414	1	-0.0910076	0.119122	-0.763988	0.444874	1	-0.0285426	0.119231	-0.23939	0.810803	1	-0.062279	0.136666	-0.455701	0.648605	1	SRPRA	protein-coding
ENSG00000174808	4127.67	-0.0541803	0.221578	-0.24452	0.806828	1	-0.468389	0.253926	-1.84459	0.0650978	1	-0.1222	0.22155	-0.55157	0.581243	1	0.295822	0.221525	1.33539	0.181749	1	-0.0842838	0.253875	-0.331989	0.739897	1	BTC	protein-coding
ENSG00000099282	4091.73	0.0199981	0.205274	0.0974213	0.922392	1	-0.189336	0.235088	-0.805383	0.420599	1	0.0573967	0.205223	0.279679	0.779724	1	-0.0392522	0.205346	-0.191152	0.848407	1	0.0924621	0.235079	0.393323	0.694081	1	TSPAN15	protein-coding
ENSG00000119655	4071.59	0.131526	0.141671	0.92839	0.353205	1	0.220217	0.162079	1.3587	0.17424	1	0.214552	0.141582	1.5154	0.129672	1	-0.0172215	0.141808	-0.121442	0.903341	1	-0.127864	0.162407	-0.787306	0.431103	1	NPC2	protein-coding
ENSG00000168066	4111.22	-0.0577788	0.113724	-0.508062	0.61141	1	0.0507776	0.130089	0.390331	0.696292	1	0.0195678	0.113601	0.17225	0.863241	1	-0.0157611	0.11377	-0.138534	0.889818	1	-0.0661806	0.130336	-0.507769	0.611615	1	SF1	protein-coding
ENSG00000100280	4049.72	0.562389	0.152648	3.68422	0.000229402	0.0125934	0.880269	0.174605	5.04149	4.62e-07	0.000101434	0.700736	0.152551	4.59345	4.36e-06	0.000495038	0.157763	0.152866	1.03203	0.302057	1	-0.193233	0.17533	-1.10211	0.270414	1	AP1B1	protein-coding
ENSG00000104853	4083.06	0.163519	0.136648	1.19664	0.231447	0.968117	0.199829	0.156403	1.27765	0.201372	1	0.194717	0.136569	1.42578	0.153932	1	0.0183012	0.13677	0.13381	0.893553	1	0.044617	0.156631	0.284855	0.775756	1	CLPTM1	protein-coding
ENSG00000136158	4075.1	-0.381115	0.186388	-2.04474	0.0408807	0.537191	-0.312846	0.213273	-1.46688	0.142408	1	-0.194628	0.186271	-1.04487	0.296084	1	0.0372304	0.186304	0.199837	0.841608	1	-0.0612928	0.213272	-0.287393	0.773811	1	SPRY2	protein-coding
ENSG00000177954	4094.25	-0.0544424	0.270364	-0.201367	0.840412	1	0.224279	0.309633	0.72434	0.468857	1	0.12313	0.270289	0.455549	0.648714	1	-0.0220506	0.270382	-0.0815533	0.935002	1	0.183159	0.30971	0.591388	0.554261	1	RPS27	protein-coding
ENSG00000106483	4059.32	0.0945704	0.22952	0.412036	0.680313	1	0.315053	0.262479	1.2003	0.230024	1	0.16374	0.229462	0.713581	0.475486	1	0.429332	0.229489	1.87081	0.0613708	0.989919	0.694683	0.262447	2.64695	0.00812216	0.55534	SFRP4	protein-coding
ENSG00000142949	4109.63	0.0208034	0.167156	0.124455	0.900955	1	-0.00283839	0.19136	-0.0148327	0.988166	1	-0.241414	0.167188	-1.44397	0.148748	1	-0.0524402	0.167237	-0.313568	0.753849	1	-0.0447127	0.191483	-0.233507	0.815367	1	PTPRF	protein-coding
ENSG00000171298	4053.2	0.237694	0.155351	1.53005	0.126005	0.812501	0.248539	0.177814	1.39775	0.162188	1	0.291299	0.155249	1.87633	0.0606104	1	0.16762	0.155428	1.07844	0.280835	1	0.156063	0.177987	0.876825	0.380581	1	GAA	protein-coding
ENSG00000092964	4066.03	0.0780906	0.145412	0.537031	0.591246	1	-0.0386087	0.166445	-0.231961	0.816569	1	-0.0680231	0.14541	-0.467803	0.639925	1	-0.147306	0.145583	-1.01184	0.311616	1	-0.166063	0.166647	-0.996496	0.319009	1	DPYSL2	protein-coding
ENSG00000138593	4109.69	0.079499	0.171401	0.463818	0.642778	1	-0.11974	0.196343	-0.609855	0.541958	1	-0.0684397	0.17139	-0.399322	0.689656	1	0.274375	0.17138	1.60097	0.109383	1	0.0776396	0.196368	0.395379	0.692563	1	SECISBP2L	protein-coding
ENSG00000131389	4226.19	0.152605	0.227009	0.672242	0.50143	1	0.266559	0.260134	1.0247	0.305505	1	-0.110719	0.22701	-0.487728	0.625743	1	0.235499	0.226991	1.03748	0.299512	1	-0.206203	0.260503	-0.791557	0.428619	1	SLC6A6	protein-coding
ENSG00000173706	4181.94	0.113408	0.452545	0.2506	0.802123	1	0.529511	0.518411	1.02141	0.30706	1	-0.177299	0.45255	-0.391778	0.695222	1	0.163103	0.452542	0.360415	0.718537	1	0.330399	0.518486	0.637237	0.52397	1	HEG1	protein-coding
ENSG00000171724	4004.66	0.387552	0.2498	1.55145	0.120794	0.801967	-0.00586281	0.285813	-0.0205127	0.983634	1	0.074333	0.249879	0.297476	0.766103	1	0.0446974	0.250028	0.178769	0.858119	1	-0.142857	0.28593	-0.499622	0.617341	1	VAT1L	protein-coding
ENSG00000271447	4007.57	1.01081	0.17503	5.7751	7.69e-09	1.54e-06	0.799205	0.200412	3.98782	6.67e-05	0.00635055	0.933178	0.175006	5.33227	9.7e-08	1.89e-05	0.236059	0.175348	1.34623	0.178228	1	0.30083	0.200766	1.49841	0.134026	1	MMP28	protein-coding
ENSG00000158195	4111.29	-0.0126524	0.129951	-0.097363	0.922438	1	-0.098649	0.14888	-0.662607	0.507583	1	-0.1108	0.129908	-0.852911	0.393709	1	0.0435734	0.129971	0.335255	0.737433	1	-0.0532796	0.149013	-0.357549	0.720681	1	WASF2	protein-coding
ENSG00000108381	4064.82	-0.0639521	0.189033	-0.338313	0.735128	1	-0.202776	0.216494	-0.936636	0.348946	1	0.0531415	0.188948	0.281249	0.77852	1	0.255309	0.188981	1.35098	0.176702	1	-0.0235795	0.216529	-0.108897	0.913284	1	ASPA	protein-coding
ENSG00000179820	4108.86	-0.121838	0.150692	-0.808524	0.418789	1	0.0427288	0.172545	0.247639	0.804414	1	-0.00701051	0.150575	-0.0465582	0.962865	1	-0.0923776	0.150719	-0.612914	0.539933	1	0.142406	0.172623	0.824956	0.409397	1	MYADM	protein-coding
ENSG00000139329	4130.55	0.0653987	0.209965	0.311474	0.755441	1	0.490582	0.240437	2.04038	0.0413128	0.854891	0.237885	0.209863	1.13352	0.256995	1	0.0773814	0.209982	0.368515	0.712489	1	0.14018	0.240679	0.582437	0.560272	1	LUM	protein-coding
ENSG00000176871	4072.3	0.0613934	0.125833	0.487898	0.625622	1	-0.10482	0.144106	-0.727381	0.466993	1	0.00120686	0.125781	0.00959491	0.992344	1	0.0753553	0.125889	0.598584	0.54945	1	0.195279	0.144081	1.35534	0.175308	1	WSB2	protein-coding
ENSG00000196205	4172.86	-0.02275	0.443873	-0.0512534	0.959124	1	0.379674	0.508472	0.746696	0.455247	1	-0.594277	0.44392	-1.3387	0.180667	1	-0.293068	0.443919	-0.660184	0.509135	1	-0.262039	0.508623	-0.515193	0.606418	1	NA	NA
ENSG00000093010	4037.12	-0.0194802	0.11811	-0.164933	0.868997	1	0.0413903	0.135134	0.30629	0.759384	1	0.0625703	0.11799	0.530301	0.595903	1	-0.0964984	0.11822	-0.816262	0.41435	1	-0.104089	0.135395	-0.768785	0.442021	1	COMT	protein-coding
ENSG00000006606	3732.45	6.87842	0.585111	11.7558	6.6e-32	5.84e-28	7.58853	0.667516	11.3683	6.01e-30	1.6e-25	7.09928	0.585088	12.1337	7e-34	9.3e-30	-0.597776	0.60255	-0.992078	0.32116	1	-0.533022	0.691264	-0.771083	0.440658	1	CCL26	protein-coding
ENSG00000167772	4034.5	0.297101	0.222674	1.33424	0.182126	0.90582	0.490595	0.255026	1.92371	0.0543911	0.986691	0.533822	0.222577	2.39837	0.0164681	0.553794	-0.389746	0.222923	-1.74834	0.0804046	1	0.183917	0.255219	0.720624	0.471141	1	ANGPTL4	protein-coding
ENSG00000144136	4021.33	0.277025	0.184372	1.50254	0.132959	0.826293	0.415626	0.211125	1.96863	0.048996	0.933876	0.227614	0.18433	1.23482	0.216898	1	-0.192394	0.184569	-1.04239	0.29723	1	0.0390723	0.211386	0.184839	0.853356	1	SLC20A1	protein-coding
ENSG00000221968	3974.39	0.408041	0.208267	1.95922	0.0500873	0.586006	-0.0124807	0.238582	-0.0523121	0.95828	1	0.257041	0.208267	1.23419	0.217132	1	-0.305695	0.208541	-1.46587	0.142683	1	-0.548381	0.238939	-2.29507	0.0217291	0.963845	FADS3	protein-coding
ENSG00000132640	4062.06	-0.312213	0.182805	-1.70791	0.0876538	0.725307	-0.475944	0.209405	-2.27284	0.0230357	0.628615	-0.245896	0.182721	-1.34574	0.178385	1	0.279349	0.182658	1.52935	0.126177	1	0.15478	0.209241	0.739719	0.459471	1	BTBD3	protein-coding
ENSG00000099860	4004.91	-0.331229	0.191407	-1.7305	0.0835418	0.712357	-0.55954	0.219234	-2.55225	0.010703	0.376163	-0.167262	0.191308	-0.874304	0.381953	1	-0.103459	0.191388	-0.540575	0.5888	1	-0.218755	0.219199	-0.997973	0.318292	1	GADD45B	protein-coding
ENSG00000067082	15.7361	5.48815	1.79968	3.04951	0.00229214	0.0815289	-0.465981	2.0738	-0.224699	0.822213	1	1.69796	1.83347	0.926088	0.3544	1	0.646413	1.88344	0.343209	0.731441	1	1.21364	2.02775	0.598515	0.549496	1	ZNF90	protein-coding
ENSG00000086061	3993.3	0.103122	0.113023	0.912401	0.361558	1	-0.14306	0.129437	-1.10525	0.269051	1	0.00808744	0.112989	0.071577	0.942939	1	-0.109821	0.113219	-0.96999	0.332051	1	-0.184066	0.129656	-1.41965	0.155711	1	DNAJA1	protein-coding
ENSG00000142864	4042.15	-0.0887345	0.123704	-0.717313	0.473181	1	-0.0619714	0.141707	-0.437319	0.66188	1	-0.0262865	0.123584	-0.212701	0.83156	1	-0.0851191	0.123746	-0.687855	0.491544	1	-0.0240642	0.141856	-0.169638	0.865295	1	SERBP1	protein-coding
ENSG00000253729	4030.74	0.0703193	0.209364	0.335871	0.736968	1	0.0318073	0.239819	0.13263	0.894486	1	-0.00273304	0.209333	-0.013056	0.989583	1	0.120152	0.209381	0.573844	0.566074	1	-0.0369072	0.239946	-0.153815	0.877756	1	PRKDC	protein-coding
ENSG00000107731	4106.19	-0.137765	0.184769	-0.745605	0.455906	1	0.0916283	0.211651	0.432922	0.665071	1	0.101668	0.184611	0.550717	0.581828	1	0.36476	0.184617	1.97577	0.0481813	0.895846	0.418924	0.211617	1.97963	0.0477449	1	UNC5B	protein-coding
ENSG00000176978	3966.6	0.0752177	0.171422	0.438788	0.660815	1	-0.138057	0.196271	-0.703401	0.481806	1	0.138561	0.171352	0.808638	0.418723	1	-0.141565	0.171575	-0.825091	0.40932	1	-0.0330535	0.196336	-0.168352	0.866306	1	DPP7	protein-coding
ENSG00000181449	3967.64	0.0362249	0.232482	0.155818	0.876176	1	-0.185667	0.266241	-0.697366	0.485574	1	0.214246	0.232402	0.921877	0.356593	1	0.236058	0.232478	1.0154	0.309914	1	0.112265	0.266228	0.421687	0.673253	1	SOX2	protein-coding
ENSG00000165868	3928.73	0.303811	0.235279	1.29128	0.196607	0.927052	0.100191	0.269344	0.371981	0.709907	1	0.163542	0.235286	0.695079	0.487006	1	0.0219898	0.235431	0.0934023	0.925584	1	-0.24002	0.269541	-0.890478	0.37321	1	HSPA12A	protein-coding
ENSG00000104635	4047.66	-0.0926982	0.165225	-0.561044	0.574768	1	-0.251074	0.189342	-1.32603	0.184829	1	-0.210268	0.165192	-1.27287	0.203065	1	-0.118914	0.165267	-0.719529	0.471815	1	-0.0464454	0.189363	-0.245272	0.806246	1	SLC39A14	protein-coding
ENSG00000105974	4171.17	-0.166912	0.267469	-0.62404	0.532601	1	0.310895	0.306373	1.01476	0.31022	1	-0.277946	0.267435	-1.0393	0.298665	1	0.0338233	0.267426	0.126477	0.899354	1	0.159804	0.306518	0.521352	0.602121	1	CAV1	protein-coding
ENSG00000117410	3939.36	-0.268629	0.196018	-1.37043	0.170552	0.895556	-0.208801	0.224332	-0.930769	0.351973	1	0.158815	0.195825	0.811006	0.417362	1	0.240131	0.195897	1.22581	0.220272	1	-0.0749723	0.224377	-0.334136	0.738277	1	ATP6V0B	protein-coding
ENSG00000032444	3983.2	0.152514	0.13216	1.15401	0.248496	0.984522	0.0157584	0.15133	0.104133	0.917064	1	0.0671442	0.132124	0.508191	0.611319	1	0.0235052	0.132281	0.177692	0.858965	1	-0.0923379	0.151555	-0.60927	0.542346	1	PNPLA6	protein-coding
ENSG00000020181	4087.31	-0.30519	0.169914	-1.79614	0.0724721	0.66804	0.173297	0.194514	0.89092	0.372972	1	-0.0601681	0.169733	-0.354487	0.722974	1	0.200554	0.169741	1.18153	0.237392	1	0.174094	0.194641	0.894436	0.371089	1	ADGRA2	protein-coding
ENSG00000147416	3933.91	0.207561	0.159494	1.30137	0.193133	0.923435	0.166468	0.182541	0.911948	0.361796	1	0.223507	0.159435	1.40187	0.160953	1	0.0934994	0.159603	0.585825	0.557993	1	-0.119942	0.182811	-0.656095	0.511763	1	ATP6V1B2	protein-coding
ENSG00000198853	9.48485	5.27638	1.96995	2.67843	0.00739675	0.202252	-1.96221	2.64044	-0.743136	0.457399	1	0.765968	2.07117	0.369824	0.711514	1	2.28724	2.01152	1.13707	0.255507	1	2.52242	2.28722	1.10283	0.2701	1	ZNF728	protein-coding
ENSG00000144028	4016.27	0.15347	0.138013	1.112	0.266138	0.999319	-0.0838238	0.158184	-0.529913	0.596172	1	-0.0313018	0.138008	-0.226811	0.82057	1	0.0607541	0.138095	0.439943	0.659978	1	0.0695464	0.158249	0.439474	0.660318	1	SNRNP200	protein-coding
ENSG00000119318	3990.11	-0.0609798	0.129836	-0.469667	0.638593	1	0.0516544	0.148643	0.347507	0.728211	1	-0.0577828	0.12975	-0.445341	0.656073	1	-0.115495	0.129912	-0.889023	0.373991	1	-0.00284617	0.148832	-0.0191234	0.984743	1	RAD23B	protein-coding
ENSG00000143947	3967.9	0.0417786	0.206071	0.202739	0.839339	1	0.281161	0.235976	1.19148	0.233465	1	0.223512	0.205971	1.08516	0.27785	1	-0.05861	0.206132	-0.284332	0.776156	1	0.00585768	0.236183	0.0248014	0.980213	1	RPS27A	protein-coding
ENSG00000089057	3986.02	-0.0435077	0.145789	-0.298429	0.765376	1	-0.106357	0.166962	-0.637013	0.524116	1	-0.136195	0.145748	-0.934459	0.350067	1	0.13083	0.145765	0.89754	0.369431	1	-0.0630774	0.167077	-0.377535	0.705776	1	SLC23A2	protein-coding
ENSG00000149131	3967.05	-0.0282793	0.178525	-0.158405	0.874138	1	0.254655	0.204338	1.24624	0.212675	1	0.118821	0.17842	0.66596	0.505437	1	-0.119432	0.178603	-0.668703	0.503685	1	-0.0430092	0.204569	-0.210243	0.833478	1	SERPING1	protein-coding
ENSG00000110958	3961.08	0.0237906	0.175779	0.135344	0.89234	1	-0.0430678	0.201309	-0.213939	0.830595	1	0.0441282	0.175717	0.251133	0.801711	1	-0.0290506	0.175844	-0.165206	0.868781	1	-0.0145249	0.201412	-0.0721155	0.94251	1	PTGES3	protein-coding
ENSG00000158186	3980.21	0.0179424	0.14932	0.120161	0.904356	1	0.00485851	0.170943	0.0284219	0.977326	1	-0.0124334	0.149262	-0.0832995	0.933613	1	0.229484	0.149289	1.53718	0.124249	1	0.451009	0.170854	2.63974	0.00829697	0.559328	MRAS	protein-coding
ENSG00000197386	3961.57	0.132246	0.163974	0.806506	0.419951	1	-0.00699421	0.187822	-0.0372385	0.970295	1	-0.0541804	0.163974	-0.33042	0.741083	1	-0.0271844	0.164077	-0.165681	0.868408	1	-0.110892	0.188002	-0.589844	0.555295	1	HTT	protein-coding
ENSG00000112473	3982.02	-0.0106288	0.142071	-0.0748129	0.940364	1	-0.0224243	0.162743	-0.13779	0.890406	1	0.0460087	0.141968	0.324079	0.745879	1	-0.137765	0.142167	-0.969039	0.332526	1	-0.00351755	0.162877	-0.0215964	0.98277	1	SLC39A7	protein-coding
ENSG00000177885	3956.59	-0.0679849	0.135204	-0.502832	0.615083	1	-0.0567561	0.154751	-0.366757	0.7138	1	-0.0112353	0.135108	-0.0831578	0.933726	1	-0.0430875	0.135257	-0.318559	0.750061	1	-0.0936392	0.154924	-0.604422	0.545563	1	GRB2	protein-coding
ENSG00000079805	3947.98	0.160215	0.105459	1.51922	0.128707	0.817645	0.087907	0.120704	0.728285	0.466439	1	0.0233933	0.105435	0.221874	0.824412	1	-0.0777981	0.105673	-0.736214	0.4616	1	0.0189227	0.120944	0.156459	0.875672	1	DNM2	protein-coding
ENSG00000251562	3950.19	0.173762	0.252511	0.688137	0.491366	1	-0.228554	0.289346	-0.789898	0.429587	1	0.186252	0.252471	0.737715	0.460688	1	0.142874	0.252546	0.565735	0.571574	1	-0.182179	0.289425	-0.629449	0.529055	1	MALAT1	ncRNA
ENSG00000147649	3966.24	0.0374934	0.187225	0.200259	0.841278	1	0.0339707	0.214458	0.158403	0.874139	1	-0.00220445	0.187174	-0.0117775	0.990603	1	0.10733	0.187233	0.573245	0.566479	1	0.125355	0.214526	0.584336	0.558994	1	MTDH	protein-coding
ENSG00000112306	3977.48	0.0361792	0.219845	0.164567	0.869285	1	0.27167	0.251796	1.07893	0.280619	1	0.281427	0.219729	1.28079	0.200267	1	0.0526513	0.219862	0.239474	0.810738	1	0.333322	0.251868	1.3234	0.185703	1	RPS12	protein-coding
ENSG00000157637	3961.92	0.129709	0.117403	1.10482	0.269238	1	0.0311064	0.134495	0.231283	0.817095	1	0.0822484	0.11733	0.701003	0.483301	1	-0.100142	0.117579	-0.851703	0.394379	1	0.246709	0.134517	1.83403	0.0666491	1	SLC38A10	protein-coding
ENSG00000198663	3962.24	0.122715	0.140974	0.870481	0.384038	1	-0.0441531	0.161508	-0.27338	0.784561	1	-0.0757833	0.140977	-0.537559	0.590882	1	0.146903	0.141011	1.04179	0.29751	1	0.0533957	0.161601	0.330417	0.741085	1	C6orf89	protein-coding
ENSG00000185650	3958.24	-0.00550138	0.128494	-0.0428142	0.96585	1	0.0394909	0.147132	0.268404	0.788389	1	-0.103651	0.128451	-0.806932	0.419706	1	0.0486424	0.128518	0.378488	0.705068	1	-0.160085	0.147435	-1.0858	0.277568	1	ZFP36L1	protein-coding
ENSG00000055208	3938.33	-0.0276432	0.117619	-0.235022	0.814191	1	-0.0536103	0.134613	-0.398254	0.690443	1	-0.0296012	0.117529	-0.251863	0.801147	1	0.174272	0.117581	1.48215	0.138301	1	-0.00254634	0.134751	-0.0188966	0.984924	1	TAB2	protein-coding
ENSG00000174705	3926.03	-0.168025	0.123826	-1.35695	0.174798	0.900702	-0.183313	0.141619	-1.29441	0.195522	1	-0.219511	0.123774	-1.77348	0.0761495	1	0.0163432	0.123819	0.131993	0.89499	1	0.0165006	0.141655	0.116485	0.907268	1	SH3PXD2B	protein-coding
ENSG00000182752	3920.94	0.171066	0.268949	0.636053	0.524742	1	0.421902	0.307985	1.36988	0.170724	1	0.216953	0.268892	0.806839	0.419759	1	0.367111	0.268927	1.3651	0.172223	1	0.452506	0.308041	1.46898	0.141839	1	PAPPA	protein-coding
ENSG00000110697	3908.47	0.0586449	0.149432	0.392452	0.694724	1	-0.138338	0.171115	-0.808447	0.418833	1	0.0254054	0.149382	0.170071	0.864954	1	0.094626	0.149481	0.633031	0.526713	1	0.0895937	0.171131	0.523538	0.6006	1	PITPNM1	protein-coding
ENSG00000011422	3900.32	0.095364	0.178107	0.53543	0.592352	1	-0.203771	0.204015	-0.998802	0.317891	1	-0.071905	0.178107	-0.403717	0.686421	1	-0.0306078	0.178206	-0.171755	0.86363	1	0.0580725	0.20401	0.284655	0.775909	1	PLAUR	protein-coding
ENSG00000099250	3943.3	0.510004	0.233322	2.18584	0.0288272	0.457754	0.728046	0.267228	2.72443	0.00644116	0.265058	0.372146	0.233305	1.5951	0.110689	1	0.167958	0.233432	0.719513	0.471825	1	0.142843	0.267539	0.533915	0.5934	1	NRP1	protein-coding
ENSG00000169398	3937.98	0.00744278	0.134112	0.0554968	0.955743	1	-0.129449	0.153546	-0.843063	0.399193	1	-0.00306143	0.134039	-0.0228398	0.981778	1	0.364602	0.134017	2.72056	0.00651709	0.275293	0.149289	0.153532	0.972365	0.330869	1	PTK2	protein-coding
ENSG00000063245	3909.85	0.00980254	0.123859	0.079143	0.936919	1	-0.00461024	0.141772	-0.0325188	0.974058	1	0.0248294	0.123771	0.200608	0.841005	1	-0.017634	0.12394	-0.142279	0.88686	1	0.00453205	0.141932	0.0319311	0.974527	1	EPN1	protein-coding
ENSG00000089737	3894.13	0.0148601	0.144838	0.102598	0.918282	1	-0.204669	0.16588	-1.23384	0.217264	1	-0.0575442	0.144802	-0.3974	0.691073	1	-0.126218	0.144965	-0.870676	0.383931	1	-0.245604	0.166054	-1.47906	0.139124	1	DDX24	protein-coding
ENSG00000189403	3929.68	-0.256733	0.15366	-1.67078	0.0947643	0.740499	-0.194267	0.175936	-1.10419	0.269511	1	-0.0191411	0.15349	-0.124706	0.900757	1	0.109896	0.153554	0.715682	0.474188	1	-0.0318486	0.175983	-0.180976	0.856386	1	HMGB1	protein-coding
ENSG00000168461	3903.44	0.151618	0.166865	0.908625	0.363548	1	0.016777	0.19111	0.0877868	0.930046	1	0.155787	0.166804	0.933953	0.350328	1	0.191657	0.166897	1.14835	0.250822	1	0.100868	0.191195	0.527568	0.597799	1	RAB31	protein-coding
ENSG00000172380	3969.8	-0.0362263	0.203573	-0.177952	0.85876	1	0.317131	0.233113	1.36042	0.173697	1	-0.0690326	0.203516	-0.3392	0.734459	1	0.125667	0.203544	0.617394	0.536975	1	0.272002	0.233226	1.16626	0.243509	1	GNG12	protein-coding
ENSG00000167972	3871.25	0.144336	0.191038	0.755539	0.449926	1	-0.043772	0.218684	-0.200161	0.841354	1	0.176408	0.190986	0.923671	0.355658	1	0.164365	0.191099	0.860102	0.389733	1	-0.03469	0.218789	-0.158554	0.87402	1	ABCA3	protein-coding
ENSG00000198792	3949.29	-0.0650325	0.127501	-0.510053	0.610014	1	-0.0372898	0.146006	-0.255399	0.798415	1	-0.119348	0.127434	-0.936547	0.348992	1	0.0971939	0.127473	0.762468	0.445781	1	0.166153	0.146038	1.13774	0.255228	1	TMEM184B	protein-coding
ENSG00000151150	3895.05	0.199686	0.244358	0.817186	0.413822	1	-0.234697	0.279963	-0.838316	0.401853	1	0.132674	0.244337	0.542996	0.587133	1	0.389607	0.244351	1.59445	0.110834	1	0.0083971	0.279971	0.0299928	0.976073	1	ANK3	protein-coding
ENSG00000139926	3976.74	-0.0608768	0.184616	-0.329749	0.74159	1	-0.0100955	0.211524	-0.0477276	0.961933	1	-0.118786	0.18456	-0.643617	0.519824	1	0.03613	0.184602	0.195718	0.844831	1	0.00360774	0.211639	0.0170467	0.986399	1	FRMD6	protein-coding
ENSG00000125148	4027.47	-0.7353	0.445368	-1.65099	0.0987398	0.75276	-0.697708	0.510235	-1.36743	0.171492	1	-1.51871	0.445476	-3.40918	0.000651583	0.0400754	-0.919452	0.445417	-2.06425	0.0389939	0.817794	0.103162	0.510153	0.202217	0.839747	1	MT2A	protein-coding
ENSG00000069424	3829	0.109432	0.244695	0.447218	0.654718	1	-0.0698529	0.280076	-0.249407	0.803046	1	0.0805996	0.244677	0.329412	0.741845	1	-0.162776	0.244876	-0.664727	0.506225	1	-0.103775	0.280169	-0.3704	0.711084	1	KCNAB2	protein-coding
ENSG00000131143	3880.67	0.0648552	0.157674	0.411325	0.680834	1	0.100471	0.180501	0.556624	0.577784	1	0.170414	0.157577	1.08146	0.279491	1	-0.0629076	0.157783	-0.398696	0.690117	1	-0.0291288	0.180698	-0.161202	0.871935	1	COX4I1	protein-coding
ENSG00000163527	3923.79	0.0443309	0.15811	0.28038	0.779186	1	0.123095	0.181078	0.67979	0.496637	1	0.0203474	0.158043	0.128745	0.897559	1	0.0272448	0.15815	0.172272	0.863224	1	-0.0325767	0.181296	-0.179688	0.857398	1	STT3B	protein-coding
ENSG00000145362	3876.1	0.0151944	0.159864	0.0950458	0.924278	1	-0.00540317	0.182906	-0.0295408	0.976433	1	-0.0423505	0.159834	-0.264966	0.791036	1	0.0205049	0.159942	0.128202	0.897989	1	-0.229557	0.183147	-1.2534	0.21006	1	ANK2	protein-coding
ENSG00000116237	3901.07	-0.0841126	0.142155	-0.591697	0.554054	1	0.0807084	0.162657	0.496188	0.619762	1	-0.0926947	0.142084	-0.652393	0.514147	1	-0.0820624	0.142215	-0.577031	0.563918	1	0.00982109	0.162828	0.0603157	0.951904	1	ICMT	protein-coding
ENSG00000117385	3921.5	0.357215	0.173031	2.06446	0.0389742	0.526399	0.419092	0.198207	2.11441	0.0344802	0.792773	0.249632	0.172995	1.443	0.149022	1	-0.0241585	0.173196	-0.139487	0.889066	1	0.249803	0.198412	1.25901	0.208026	1	P3H1	protein-coding
ENSG00000167468	3837.98	0.45598	0.181898	2.50679	0.0121833	0.284705	0.462496	0.208244	2.22093	0.0263555	0.681191	0.607317	0.181809	3.34042	0.000836533	0.0484241	-0.0132791	0.182122	-0.0729129	0.941875	1	0.0533517	0.208542	0.255832	0.798081	1	GPX4	protein-coding
ENSG00000196365	3908	-0.22885	0.167687	-1.36474	0.172334	0.897477	-0.0652437	0.192025	-0.339767	0.734032	1	-0.0701559	0.167562	-0.418686	0.675446	1	-0.113703	0.16768	-0.678093	0.497713	1	-0.0760992	0.192159	-0.396023	0.692088	1	LONP1	protein-coding
ENSG00000145741	3906.92	-0.0441648	0.166529	-0.265207	0.79085	1	-0.0577922	0.190746	-0.30298	0.761905	1	0.0494398	0.166433	0.297055	0.766424	1	-0.0588214	0.166576	-0.353121	0.723998	1	0.0133827	0.190839	0.0701258	0.944094	1	BTF3	protein-coding
ENSG00000112078	4001.99	-0.465379	0.183179	-2.54057	0.0110672	0.268794	-0.184626	0.209775	-0.880116	0.378796	1	-0.442428	0.183087	-2.41649	0.0156709	0.535188	0.146967	0.182996	0.803118	0.421907	1	0.0782474	0.20977	0.373015	0.709137	1	KCTD20	protein-coding
ENSG00000152661	3997.01	-0.491877	0.131578	-3.73829	0.000185278	0.0105156	-0.312794	0.150669	-2.07603	0.0378913	0.826082	-0.304248	0.13137	-2.31596	0.0205607	0.639692	0.139603	0.131307	1.06318	0.287699	1	0.50814	0.150339	3.37996	0.000724953	0.118463	GJA1	protein-coding
ENSG00000175662	3892.74	-0.0586569	0.107514	-0.545576	0.585358	1	-0.139014	0.123035	-1.12987	0.25853	1	-0.252069	0.107525	-2.34428	0.019064	0.611691	-0.183524	0.107674	-1.70444	0.0882989	1	-0.0956884	0.123187	-0.776774	0.437292	1	TOM1L2	protein-coding
ENSG00000141526	3964.27	-0.333405	0.199783	-1.66883	0.0951505	0.742045	-0.013629	0.228787	-0.0595705	0.952498	1	-0.315237	0.199709	-1.57848	0.114456	1	-0.175523	0.199757	-0.878685	0.379572	1	0.145587	0.228825	0.636238	0.524621	1	SLC16A3	protein-coding
ENSG00000151240	3888.69	-0.247562	0.190753	-1.29781	0.194352	0.92345	-0.413311	0.218468	-1.89186	0.0585092	1	-0.234864	0.190695	-1.23162	0.218091	1	0.0972016	0.190692	0.509732	0.610239	1	-0.147785	0.218463	-0.676477	0.498738	1	DIP2C	protein-coding
ENSG00000213949	4004.49	-0.269743	0.264071	-1.02148	0.307028	1	0.00728029	0.302516	0.0240658	0.9808	1	-0.11188	0.263961	-0.423852	0.671673	1	0.488782	0.263894	1.85219	0.0639985	1	0.403038	0.302464	1.33251	0.182691	1	ITGA1	protein-coding
ENSG00000171206	3903.39	-0.173499	0.155338	-1.11691	0.264031	0.999072	0.0488027	0.177762	0.27454	0.78367	1	-0.0186897	0.155206	-0.120419	0.904151	1	0.136084	0.155263	0.876474	0.380773	1	0.0490292	0.17789	0.275615	0.782844	1	TRIM8	protein-coding
ENSG00000177189	3868.06	0.215522	0.169151	1.27414	0.202614	0.934876	0.134773	0.193665	0.69591	0.486486	1	0.134711	0.169119	0.796545	0.425715	1	0.270373	0.169181	1.59813	0.110014	1	-0.0461797	0.193877	-0.23819	0.811733	1	RPS6KA3	protein-coding
ENSG00000157827	3851.74	-0.240519	0.178298	-1.34897	0.177346	0.902126	-0.236724	0.204126	-1.1597	0.246173	1	-0.228222	0.178235	-1.28045	0.200386	1	0.00923012	0.178263	0.0517781	0.958706	1	-0.133169	0.204194	-0.652171	0.514291	1	FMNL2	protein-coding
ENSG00000091129	3815.57	0.0843882	0.213625	0.39503	0.692821	1	-0.248218	0.24457	-1.01491	0.310147	1	0.0693648	0.213592	0.324753	0.745368	1	0.124716	0.213683	0.583652	0.559455	1	-0.145456	0.244627	-0.594601	0.55211	1	NRCAM	protein-coding
ENSG00000204217	3890.17	-0.204085	0.195493	-1.04395	0.296509	1	-0.0163829	0.223869	-0.0731807	0.941662	1	-0.294492	0.195457	-1.50668	0.131893	1	-0.104914	0.195494	-0.536663	0.5915	1	0.0396465	0.223947	0.177036	0.85948	1	BMPR2	protein-coding
ENSG00000101290	3813.24	0.0574893	0.156754	0.366749	0.713806	1	-0.126388	0.179349	-0.704705	0.480994	1	0.0205269	0.156717	0.130981	0.89579	1	-0.0522884	0.156896	-0.333268	0.738932	1	-0.129433	0.179478	-0.721164	0.470808	1	CDS2	protein-coding
ENSG00000114850	3889.73	-0.0370781	0.170966	-0.216874	0.828306	1	0.190051	0.195768	0.970796	0.33165	1	0.0930735	0.170847	0.544776	0.585908	1	0.0551162	0.170959	0.322395	0.747153	1	-0.00703879	0.195994	-0.0359132	0.971352	1	SSR3	protein-coding
ENSG00000124783	3850.19	0.235919	0.151503	1.5572	0.119424	0.799066	0.303429	0.173521	1.74865	0.0803508	1	0.22925	0.151427	1.51393	0.130043	1	0.00328263	0.151632	0.0216486	0.982728	1	0.0603835	0.173808	0.347415	0.728279	1	SSR1	protein-coding
ENSG00000022840	3850.11	-0.168109	0.11914	-1.41102	0.158239	0.874557	-0.081429	0.136333	-0.597279	0.550321	1	-0.14703	0.119037	-1.23517	0.216769	1	-0.162325	0.119205	-1.36173	0.173282	1	-0.0754589	0.136499	-0.552815	0.58039	1	RNF10	protein-coding
ENSG00000106263	3858.11	-0.0308524	0.129985	-0.237353	0.812383	1	-0.0568255	0.148882	-0.381681	0.702698	1	-0.1181	0.129935	-0.908917	0.363394	1	-0.0386764	0.130038	-0.297425	0.766142	1	-0.0614668	0.149052	-0.412386	0.680057	1	EIF3B	protein-coding
ENSG00000123094	3848.87	-0.0327995	0.193037	-0.169913	0.865078	1	-0.227792	0.221147	-1.03005	0.302988	1	-0.20577	0.193031	-1.066	0.286425	1	0.203425	0.193	1.05401	0.291876	1	-0.00942718	0.221159	-0.0426263	0.965999	1	RASSF8	protein-coding
ENSG00000198598	3794.16	0.0566285	0.207436	0.272993	0.784859	1	-0.131167	0.237553	-0.552158	0.58084	1	0.104719	0.207379	0.504963	0.613585	1	0.156037	0.20746	0.752128	0.451974	1	-0.0147205	0.237617	-0.0619506	0.950602	1	MMP17	protein-coding
ENSG00000162733	3904.76	0.0123536	0.218577	0.0565186	0.954929	1	0.168821	0.25039	0.674234	0.500163	1	-0.139318	0.218554	-0.637454	0.523829	1	0.193662	0.218542	0.886155	0.375534	1	0.196226	0.25048	0.7834	0.433392	1	DDR2	protein-coding
ENSG00000105438	3831.02	0.273357	0.131648	2.07642	0.0378549	0.520281	0.195227	0.150786	1.29473	0.195414	1	0.211388	0.131592	1.60639	0.108189	1	0.0847718	0.131784	0.643262	0.520054	1	0.0958357	0.151018	0.634598	0.525691	1	KDELR1	protein-coding
ENSG00000130382	3863.77	-0.095636	0.153621	-0.622544	0.533584	1	-0.0560653	0.175924	-0.318691	0.749961	1	0.046863	0.153486	0.305324	0.760119	1	0.188878	0.153546	1.23011	0.218657	1	0.401862	0.175819	2.28565	0.0222745	0.979858	MLLT1	protein-coding
ENSG00000121653	3768.31	0.145876	0.274101	0.532198	0.594589	1	-0.137509	0.313827	-0.438167	0.661265	1	0.0950708	0.274089	0.346861	0.728696	1	0.059233	0.274194	0.216026	0.828968	1	-0.160266	0.313911	-0.510546	0.609669	1	MAPK8IP1	protein-coding
ENSG00000090615	3823.02	-0.0945713	0.164048	-0.576487	0.564286	1	-0.114418	0.187894	-0.608948	0.542559	1	0.0219453	0.163936	0.133865	0.89351	1	0.0167079	0.164045	0.101849	0.918876	1	-0.075727	0.188007	-0.402789	0.687104	1	GOLGA3	protein-coding
ENSG00000198722	18.4215	5.09776	1.60551	3.17516	0.00149755	0.0577502	-1.31744	1.92475	-0.684475	0.493675	1	1.33293	1.63703	0.814239	0.415508	1	-1.25712	1.76995	-0.710256	0.477545	1	1.30682	1.81585	0.71967	0.471728	1	OPRM1	protein-coding
ENSG00000161013	3818.89	0.0201096	0.124507	0.161514	0.871688	1	-0.198247	0.142669	-1.38955	0.164665	1	0.0168405	0.124426	0.135346	0.892338	1	-0.0694715	0.124616	-0.557483	0.577197	1	0.0364718	0.142687	0.255607	0.798254	1	MGAT4B	protein-coding
ENSG00000107816	3769.79	0.0520036	0.166092	0.313101	0.754204	1	0.0938015	0.19013	0.493354	0.621763	1	0.317368	0.165948	1.91246	0.0558171	1	-0.00838923	0.166173	-0.050485	0.959736	1	-0.197832	0.19042	-1.03893	0.298839	1	LZTS2	protein-coding
ENSG00000103647	3803.55	-0.0623464	0.175628	-0.354991	0.722597	1	-0.274313	0.20117	-1.36359	0.172697	1	-0.0747292	0.175578	-0.425618	0.670386	1	-0.0300373	0.175673	-0.170984	0.864236	1	-0.179076	0.201253	-0.889803	0.373572	1	CORO2B	protein-coding
ENSG00000100997	3753.41	-0.00908025	0.185781	-0.0488761	0.961018	1	-0.0157464	0.212638	-0.0740528	0.940968	1	0.166093	0.185669	0.894565	0.371019	1	0.0227693	0.18583	0.122527	0.902481	1	-0.313218	0.212895	-1.47124	0.141228	1	ABHD12	protein-coding
ENSG00000105976	3814.34	0.0153543	0.193496	0.0793523	0.936752	1	-0.404785	0.22175	-1.82541	0.0679391	1	-0.11842	0.193482	-0.612046	0.540508	1	0.302646	0.19345	1.56447	0.117708	1	0.227506	0.221581	1.02674	0.304542	1	MET	protein-coding
ENSG00000104549	3846.65	-0.186097	0.128077	-1.45301	0.146222	0.855135	-0.189704	0.146697	-1.29317	0.195954	1	-0.158108	0.127967	-1.23553	0.216632	1	0.0641209	0.128004	0.500929	0.616421	1	0.107315	0.14667	0.731682	0.464363	1	SQLE	protein-coding
ENSG00000164574	3859.39	-0.15606	0.177369	-0.87986	0.378935	1	-0.101666	0.203221	-0.500273	0.616883	1	-0.189422	0.177297	-1.06838	0.285348	1	0.0547891	0.177314	0.308995	0.757325	1	0.0109812	0.203291	0.0540174	0.956921	1	GALNT10	protein-coding
ENSG00000150938	3942.99	0.0331465	0.445419	0.0744164	0.940679	1	0.342991	0.510273	0.672172	0.501475	1	-0.193468	0.445412	-0.434358	0.664028	1	0.480505	0.445355	1.07893	0.280621	1	0.682551	0.510254	1.33767	0.181004	1	CRIM1	protein-coding
ENSG00000130309	3828.43	0.0978995	0.173266	0.565025	0.572057	1	0.15755	0.198465	0.793842	0.427287	1	0.0322957	0.17322	0.186443	0.852097	1	-0.0652009	0.173357	-0.376107	0.706837	1	-0.133897	0.198751	-0.673695	0.500505	1	COLGALT1	protein-coding
ENSG00000119729	3762.51	0.126583	0.167316	0.756551	0.449319	1	-0.0431001	0.191576	-0.224977	0.821997	1	0.128902	0.16726	0.770669	0.440903	1	0.00396111	0.167428	0.0236586	0.981125	1	0.0041946	0.191679	0.0218834	0.982541	1	RHOQ	protein-coding
ENSG00000101367	3775.64	0.0514694	0.133222	0.386344	0.699242	1	-0.030556	0.15256	-0.200288	0.841255	1	0.145577	0.1331	1.09374	0.27407	1	0.0925684	0.133258	0.694654	0.487272	1	0.0490569	0.152671	0.321323	0.747965	1	MAPRE1	protein-coding
ENSG00000148358	3799.19	0.0559425	0.153216	0.365123	0.71502	1	-0.134671	0.175535	-0.767205	0.44296	1	-0.0468261	0.153181	-0.305691	0.75984	1	0.132854	0.153231	0.867017	0.385933	1	0.0239153	0.175587	0.136202	0.891662	1	GPR107	protein-coding
ENSG00000182446	3783.5	0.0556018	0.123024	0.451958	0.651299	1	0.00310636	0.14085	0.0220544	0.982405	1	-0.0519514	0.122987	-0.422414	0.672723	1	0.0287261	0.123101	0.233355	0.815486	1	-0.0230146	0.14104	-0.163177	0.870379	1	NPLOC4	protein-coding
ENSG00000116016	3833.42	0.3218	0.176203	1.82631	0.0678043	0.650853	0.289127	0.20191	1.43196	0.152155	1	0.473617	0.176082	2.68975	0.00715061	0.294561	0.46799	0.176173	2.65643	0.00789739	0.316964	0.459649	0.201958	2.27597	0.022848	0.991947	EPAS1	protein-coding
ENSG00000104067	3782.38	0.217341	0.158285	1.3731	0.169721	0.893701	-0.026605	0.181384	-0.146678	0.883386	1	0.0125348	0.158287	0.0791906	0.936881	1	0.171502	0.158341	1.08312	0.278757	1	0.0368855	0.181492	0.203235	0.838952	1	TJP1	protein-coding
ENSG00000135624	3768.02	-0.0458155	0.150945	-0.303524	0.761491	1	0.122979	0.172772	0.711796	0.476591	1	0.0936424	0.150817	0.620901	0.534665	1	0.0277266	0.150963	0.183665	0.854276	1	0.0404337	0.172958	0.233777	0.815158	1	CCT7	protein-coding
ENSG00000273749	3758.39	0.164361	0.135882	1.20958	0.226439	0.963357	0.308885	0.155519	1.98616	0.0470157	0.918535	0.211329	0.135782	1.55639	0.119616	1	0.138955	0.135942	1.02217	0.306702	1	-0.228567	0.156058	-1.46463	0.143023	1	CYFIP1	protein-coding
ENSG00000148396	3801.58	0.118813	0.200684	0.59204	0.553824	1	0.166723	0.229853	0.725348	0.468239	1	-0.143001	0.200701	-0.712509	0.47615	1	0.190471	0.200692	0.949071	0.342585	1	0.00700457	0.230027	0.0304511	0.975707	1	SEC16A	protein-coding
ENSG00000169926	3797.81	0.0379667	0.145458	0.261014	0.794082	1	-0.0655262	0.166656	-0.393182	0.694185	1	0.114417	0.145346	0.787207	0.431161	1	0.323809	0.145381	2.22731	0.0259262	0.66046	0.324666	0.166578	1.94903	0.0512915	1	KLF13	protein-coding
ENSG00000157933	3783.43	-0.163402	0.141109	-1.15799	0.246868	0.982995	0.0535326	0.16155	0.331369	0.740366	1	-0.0617998	0.140977	-0.438369	0.661119	1	-0.198852	0.14117	-1.4086	0.158953	1	0.147374	0.161645	0.911718	0.361917	1	SKI	protein-coding
ENSG00000130779	3764.87	0.168707	0.143269	1.17755	0.238974	0.975353	0.159141	0.164043	0.970116	0.331989	1	-0.00596357	0.14326	-0.0416277	0.966796	1	0.144242	0.143327	1.00639	0.31423	1	0.13805	0.164199	0.840746	0.40049	1	CLIP1	protein-coding
ENSG00000197535	3753.32	-0.132066	0.205219	-0.643538	0.519875	1	-0.25322	0.235043	-1.07733	0.281331	1	-0.142427	0.205169	-0.694191	0.487562	1	0.040503	0.20521	0.197374	0.843535	1	-0.102075	0.235085	-0.434204	0.664141	1	MYO5A	protein-coding
ENSG00000107742	3666.38	0.121561	0.280122	0.433956	0.66432	1	-0.0243217	0.320639	-0.0758539	0.939535	1	0.0950188	0.280106	0.339224	0.734441	1	-0.062401	0.280263	-0.222652	0.823807	1	-0.24546	0.320778	-0.765202	0.444151	1	SPOCK2	protein-coding
ENSG00000180398	3764.68	-0.112655	0.161022	-0.699627	0.48416	1	0.061753	0.184364	0.334952	0.737661	1	-0.111101	0.160942	-0.690317	0.489995	1	-0.0402701	0.16103	-0.250078	0.802527	1	0.00875131	0.184521	0.0474272	0.962173	1	MCFD2	protein-coding
ENSG00000110446	3700.2	0.129229	0.151895	0.850776	0.394894	1	0.0225796	0.173884	0.129854	0.896682	1	0.162328	0.151823	1.06919	0.284982	1	-0.0612009	0.152048	-0.40251	0.687309	1	-0.293383	0.174223	-1.68395	0.0921905	1	SLC15A3	protein-coding
ENSG00000138031	3736.04	0.314706	0.194343	1.61934	0.105375	0.769252	0.156399	0.222689	0.702318	0.482481	1	0.372041	0.194247	1.91529	0.0554553	1	0.275605	0.194376	1.4179	0.156221	1	0.162534	0.222809	0.729476	0.46571	1	ADCY3	protein-coding
ENSG00000153113	3744.54	0.223091	0.125115	1.78309	0.0745721	0.676239	0.262354	0.143267	1.83122	0.0670672	1	0.0637499	0.125093	0.50962	0.610318	1	-0.00345397	0.125276	-0.0275708	0.978004	1	-0.0325285	0.143655	-0.226435	0.820863	1	CAST	protein-coding
ENSG00000088888	3756.54	-0.206242	0.146876	-1.40419	0.160263	0.878042	-0.186793	0.168189	-1.11061	0.266735	1	-0.0667457	0.146735	-0.454872	0.649201	1	0.135226	0.146776	0.921309	0.356889	1	0.0103538	0.168223	0.061548	0.950923	1	MAVS	protein-coding
ENSG00000146112	3716.52	-0.178755	0.150405	-1.18849	0.23464	0.969906	-0.113817	0.172193	-0.660986	0.508622	1	-0.021765	0.15027	-0.144839	0.884838	1	-0.245185	0.150493	-1.62921	0.103269	1	-0.131795	0.172347	-0.76471	0.444444	1	PPP1R18	protein-coding
ENSG00000135018	3755.61	0.193039	0.145292	1.32863	0.183971	0.90722	-0.140213	0.166493	-0.842154	0.399702	1	-0.176743	0.145368	-1.21582	0.224052	1	0.0800188	0.145393	0.550364	0.58207	1	0.0484982	0.166532	0.291225	0.77088	1	UBQLN1	protein-coding
ENSG00000064932	3683.94	0.157843	0.183648	0.859484	0.390074	1	0.0758361	0.21028	0.360644	0.718366	1	0.127206	0.183607	0.692817	0.488424	1	-0.131215	0.183815	-0.713845	0.475323	1	-0.0680733	0.210461	-0.323449	0.746356	1	SBNO2	protein-coding
ENSG00000172638	3750.85	-0.0164392	0.194278	-0.0846166	0.932566	1	0.292063	0.222422	1.3131	0.189148	1	0.112018	0.194172	0.576902	0.564006	1	0.074526	0.194278	0.383606	0.701271	1	0.234755	0.222548	1.05485	0.291494	1	EFEMP2	protein-coding
ENSG00000185633	3816.34	0.00735365	0.226196	0.0325101	0.974065	1	0.355096	0.259082	1.37059	0.170502	1	-0.00594792	0.226132	-0.0263029	0.979016	1	-0.0654814	0.226233	-0.289442	0.772243	1	0.532556	0.259112	2.05531	0.0398487	1	NDUFA4L2	protein-coding
ENSG00000137693	3743.29	0.106114	0.164691	0.644324	0.519365	1	0.302787	0.188583	1.60559	0.108363	1	0.0141017	0.164644	0.0856498	0.931745	1	0.129836	0.164711	0.788266	0.430541	1	0.121437	0.18881	0.643172	0.520113	1	YAP1	protein-coding
ENSG00000137575	3677.34	0.236328	0.158831	1.48792	0.136772	0.833685	0.19676	0.181851	1.08198	0.27926	1	0.10987	0.158813	0.691819	0.489051	1	-0.0231299	0.158996	-0.145475	0.884336	1	0.0578821	0.182058	0.317931	0.750537	1	SDCBP	protein-coding
ENSG00000184743	3723.1	0.0395367	0.150878	0.262045	0.793287	1	-0.0234817	0.172802	-0.135888	0.89191	1	-0.0488668	0.150837	-0.323971	0.74596	1	-0.118196	0.150996	-0.782776	0.433759	1	-0.0159391	0.172939	-0.0921658	0.926566	1	ATL3	protein-coding
ENSG00000179364	3696.41	0.0216808	0.164832	0.131533	0.895354	1	-0.112269	0.188731	-0.594861	0.551937	1	-0.0776571	0.164808	-0.471199	0.637499	1	-0.0763946	0.164934	-0.463182	0.643234	1	-0.166269	0.18889	-0.880241	0.378729	1	PACS2	protein-coding
ENSG00000123983	3713.52	0.00913366	0.157252	0.0580828	0.953683	1	-0.0407262	0.180118	-0.226108	0.821117	1	-0.127634	0.157228	-0.811772	0.416922	1	0.0137233	0.157294	0.0872464	0.930476	1	0.061625	0.180199	0.341983	0.732364	1	ACSL3	protein-coding
ENSG00000105401	3701.16	0.0403116	0.147172	0.273908	0.784155	1	-0.0120561	0.168521	-0.0715407	0.942967	1	-0.0339915	0.147131	-0.23103	0.817292	1	-0.128162	0.147308	-0.870027	0.384286	1	-0.0696366	0.168704	-0.412775	0.679772	1	CDC37	protein-coding
ENSG00000101384	3780.44	0.0733213	0.236767	0.309677	0.756806	1	0.262621	0.271241	0.968222	0.332933	1	0.191637	0.236662	0.809753	0.418082	1	0.347431	0.236695	1.46784	0.142147	1	0.536765	0.271227	1.97902	0.0478136	1	JAG1	protein-coding
ENSG00000123240	3699.24	-0.107621	0.135173	-0.796169	0.425934	1	-0.201042	0.15475	-1.29914	0.193895	1	-0.112832	0.135098	-0.835186	0.403613	1	-0.0218237	0.135202	-0.161416	0.871766	1	-0.141215	0.154876	-0.911799	0.361875	1	OPTN	protein-coding
ENSG00000205339	3727.87	-0.0470322	0.142046	-0.331107	0.740564	1	0.0365111	0.162666	0.224455	0.822404	1	-0.0718803	0.141965	-0.506323	0.61263	1	0.101616	0.142019	0.71551	0.474294	1	0.0446028	0.162817	0.273944	0.784128	1	IPO7	protein-coding
ENSG00000033100	3711.93	-0.0206422	0.137645	-0.149967	0.880791	1	-0.0611021	0.157648	-0.387586	0.698322	1	-0.108213	0.137596	-0.786453	0.431602	1	-0.039237	0.137704	-0.284938	0.775692	1	0.00929603	0.157761	0.0589249	0.953012	1	CHPF2	protein-coding
ENSG00000074054	3680.72	-0.147376	0.153425	-0.960576	0.336765	1	-0.279879	0.175658	-1.59331	0.11109	1	-0.18454	0.15337	-1.20324	0.228884	1	0.0645101	0.153399	0.420538	0.674093	1	-0.118029	0.175708	-0.671733	0.501754	1	CLASP1	protein-coding
ENSG00000175130	3725.3	-0.186926	0.143908	-1.29893	0.193967	0.92345	-0.14695	0.164778	-0.891807	0.372497	1	-0.0368718	0.143755	-0.256491	0.797572	1	0.12123	0.143816	0.842952	0.399255	1	0.290822	0.164674	1.76605	0.0773872	1	MARCKSL1	protein-coding
ENSG00000123243	3588.56	0.777858	0.46626	1.66829	0.0952576	0.742662	0.226545	0.533966	0.424269	0.67137	1	0.583828	0.466277	1.25211	0.210531	1	0.0525744	0.466474	0.112706	0.910264	1	-0.518634	0.534182	-0.970895	0.331601	1	ITIH5	protein-coding
ENSG00000072364	3732.72	-0.035036	0.193327	-0.181226	0.85619	1	-0.0585862	0.221471	-0.264532	0.79137	1	-0.234459	0.193324	-1.21277	0.225216	1	0.131002	0.193304	0.677701	0.497961	1	0.0530655	0.221534	0.239536	0.81069	1	AFF4	protein-coding
ENSG00000007202	3700.22	-0.122075	0.17019	-0.717285	0.473198	1	0.0386936	0.194843	0.198589	0.842584	1	-0.078445	0.170104	-0.461158	0.644685	1	-0.0391114	0.170202	-0.229794	0.818252	1	-0.0510423	0.195012	-0.26174	0.793522	1	KIAA0100	protein-coding
ENSG00000140319	3670.5	0.109196	0.162376	0.67249	0.501272	1	0.0942911	0.18592	0.507161	0.612042	1	0.119624	0.162306	0.737024	0.461108	1	0.0367918	0.162458	0.226469	0.820837	1	0.139075	0.186028	0.747601	0.454701	1	SRP14	protein-coding
ENSG00000140450	3669.21	0.0120114	0.169068	0.0710451	0.943362	1	0.062005	0.19358	0.320306	0.748736	1	0.00600485	0.168998	0.0355321	0.971655	1	0.12172	0.169068	0.719947	0.471558	1	0.00154315	0.193738	0.00796511	0.993645	1	ARRDC4	protein-coding
ENSG00000145901	3684.9	-0.577389	0.14935	-3.866	0.000110634	0.00674207	-0.36703	0.170898	-2.14765	0.0317416	0.757068	-0.122263	0.149057	-0.820243	0.412077	1	-0.048511	0.149149	-0.325252	0.74499	1	-0.252576	0.170979	-1.47724	0.139612	1	TNIP1	protein-coding
ENSG00000176903	3677.33	-0.117996	0.165293	-0.713862	0.475312	1	-0.19113	0.189314	-1.00959	0.312689	1	0.0404805	0.165159	0.2451	0.806379	1	0.203924	0.16521	1.23433	0.21708	1	0.108813	0.189286	0.574863	0.565384	1	PNMA1	protein-coding
ENSG00000135916	3693.85	0.0131918	0.168267	0.0783981	0.937511	1	0.191884	0.192665	0.995947	0.319276	1	0.274184	0.168098	1.6311	0.102869	1	0.0865873	0.16827	0.514573	0.606852	1	0.333266	0.192719	1.72929	0.0837576	1	ITM2C	protein-coding
ENSG00000010256	3654.47	0.128348	0.149386	0.859172	0.390246	1	0.199433	0.171007	1.16623	0.24352	1	0.14906	0.149305	0.998356	0.318107	1	-0.0120253	0.149504	-0.0804346	0.935892	1	0.0233817	0.171252	0.136534	0.8914	1	UQCRC1	protein-coding
ENSG00000149115	3717.77	-0.29383	0.145147	-2.02435	0.0429339	0.549231	0.01843	0.16613	0.110937	0.911666	1	-0.119239	0.144975	-0.82248	0.410804	1	-0.00813418	0.145052	-0.0560775	0.95528	1	0.0596008	0.166259	0.358481	0.719984	1	TNKS1BP1	protein-coding
ENSG00000164125	3714.98	-0.126646	0.165004	-0.767529	0.442767	1	-0.00268054	0.188962	-0.0141856	0.988682	1	-0.112281	0.16491	-0.680864	0.495958	1	0.255411	0.164885	1.54903	0.121376	1	0.203669	0.188983	1.07771	0.281163	1	GASK1B	protein-coding
ENSG00000167615	3684.12	0.201931	0.242816	0.831622	0.405623	1	-0.167081	0.278227	-0.600522	0.548158	1	-0.286549	0.242888	-1.17975	0.238098	1	-0.176336	0.242945	-0.725827	0.467945	1	-0.31995	0.278385	-1.14931	0.250429	1	LENG8	protein-coding
ENSG00000134121	3646.48	0.328802	0.233535	1.40793	0.159151	0.875342	-0.381026	0.267585	-1.42395	0.154462	1	-0.0373466	0.233596	-0.159877	0.872978	1	0.0637158	0.233665	0.27268	0.785099	1	-0.0913723	0.267575	-0.341483	0.73274	1	CHL1	protein-coding
ENSG00000088367	3613.66	0.0790097	0.174724	0.452197	0.651127	1	-0.0749707	0.199819	-0.375193	0.707517	1	-0.145958	0.174777	-0.835107	0.403657	1	-0.282278	0.175024	-1.61279	0.10679	1	-0.332724	0.200058	-1.66314	0.0962852	1	EPB41L1	protein-coding
ENSG00000261371	3750.45	0.180006	0.240918	0.74717	0.454961	1	-0.180265	0.276239	-0.652569	0.514034	1	0.41803	0.240803	1.73598	0.0825672	1	0.269618	0.240913	1.11915	0.263076	1	0.672476	0.275977	2.43671	0.0148215	0.75587	PECAM1	protein-coding
ENSG00000135074	3724.42	-0.455013	0.247893	-1.83552	0.0664291	0.646765	0.104515	0.283811	0.368256	0.712682	1	-0.260829	0.247769	-1.05271	0.292474	1	-0.00808958	0.247781	-0.0326481	0.973955	1	0.34091	0.283813	1.20118	0.229682	1	ADAM19	protein-coding
ENSG00000183283	3669.44	-0.204246	0.144668	-1.41182	0.158002	0.8741	-0.113263	0.16556	-0.684123	0.493898	1	-0.12506	0.144556	-0.86513	0.386968	1	-0.0420827	0.144656	-0.290915	0.771116	1	-0.113909	0.16571	-0.687401	0.49183	1	DAZAP2	protein-coding
ENSG00000171617	3787.4	-0.337448	0.237916	-1.41835	0.156089	0.870362	-0.0266472	0.272515	-0.0977826	0.922105	1	-0.169102	0.237786	-0.711151	0.47699	1	0.482385	0.237698	2.0294	0.0424175	0.84351	0.458	0.272425	1.6812	0.0927248	1	ENC1	protein-coding
ENSG00000196526	3765.99	-0.242705	0.225258	-1.07745	0.281277	1	0.181619	0.257987	0.703985	0.481442	1	-0.185005	0.22516	-0.821659	0.411271	1	0.103012	0.225158	0.457509	0.647305	1	0.38655	0.258007	1.49822	0.134077	1	AFAP1	protein-coding
ENSG00000100225	3664.93	-0.24256	0.188878	-1.28421	0.199067	0.931048	-0.226901	0.216293	-1.04905	0.294157	1	-0.135199	0.188776	-0.716189	0.473875	1	0.0600146	0.188814	0.31785	0.750599	1	-0.0353132	0.216319	-0.163246	0.870325	1	FBXO7	protein-coding
ENSG00000104765	3720.32	-0.149424	0.143277	-1.04291	0.296991	1	-0.125543	0.164126	-0.76492	0.444319	1	-0.373252	0.143283	-2.605	0.00918749	0.357154	-0.0104004	0.143254	-0.0726009	0.942124	1	0.140035	0.164118	0.853256	0.393517	1	BNIP3L	protein-coding
ENSG00000162576	3698.91	-0.0580403	0.138969	-0.41765	0.676203	1	0.0469922	0.159173	0.295228	0.76782	1	-0.0967073	0.138895	-0.696264	0.486264	1	-0.292853	0.13913	-2.10488	0.0353014	0.79255	0.0584203	0.159328	0.366667	0.713868	1	MXRA8	protein-coding
ENSG00000180370	3648.67	0.0130028	0.134322	0.0968032	0.922883	1	0.152754	0.153711	0.993772	0.320334	1	0.0855901	0.134199	0.637784	0.523614	1	0.139263	0.134313	1.03686	0.299803	1	0.0100774	0.153966	0.065452	0.947814	1	PAK2	protein-coding
ENSG00000115457	3644.81	0.186805	0.158731	1.17687	0.239249	0.975426	0.221552	0.181769	1.21887	0.222894	1	0.487448	0.158558	3.07427	0.00211022	0.10619	0.273883	0.158741	1.72534	0.0844655	1	0.027467	0.18206	0.150868	0.88008	1	IGFBP2	protein-coding
ENSG00000225733	3645.61	0.0677756	0.113079	0.599363	0.548931	1	-0.0244453	0.129415	-0.188891	0.850178	1	-0.0749263	0.113063	-0.662698	0.507524	1	0.0397139	0.113177	0.3509	0.725663	1	0.0408527	0.129558	0.315325	0.752515	1	FGD5-AS1	ncRNA
ENSG00000079459	3674.03	-0.0321045	0.12757	-0.251661	0.801303	1	-0.196424	0.14618	-1.34371	0.179041	1	-0.142185	0.127533	-1.11489	0.264899	1	-0.0411978	0.127636	-0.322777	0.746864	1	0.101232	0.146156	0.692628	0.488543	1	FDFT1	protein-coding
ENSG00000198431	3667.31	-0.171879	0.139165	-1.23507	0.216803	0.9509	-0.173987	0.159369	-1.09172	0.274954	1	-0.20504	0.139088	-1.47417	0.140435	1	-0.00119709	0.139135	-0.0086038	0.993135	1	-0.0229389	0.15943	-0.143881	0.885595	1	TXNRD1	protein-coding
ENSG00000132002	3603.58	-0.0418386	0.176938	-0.236459	0.813076	1	-0.141713	0.202594	-0.699494	0.484243	1	-0.154492	0.176921	-0.873222	0.382542	1	-0.213448	0.177071	-1.20543	0.228036	1	-0.241302	0.202769	-1.19003	0.234033	1	DNAJB1	protein-coding
ENSG00000134440	3642.25	0.0758373	0.141457	0.536116	0.591878	1	0.17768	0.16194	1.0972	0.272554	1	0.0551137	0.141382	0.389822	0.696668	1	0.0683835	0.141508	0.483247	0.628921	1	-0.0220138	0.162225	-0.135699	0.892059	1	NARS1	protein-coding
ENSG00000166340	3619.08	0.273111	0.137311	1.989	0.0467016	0.571207	0.172163	0.157147	1.09556	0.273273	1	0.11261	0.137308	0.820131	0.412141	1	0.188902	0.13742	1.37463	0.169245	1	-0.0876264	0.157477	-0.556439	0.577911	1	TPP1	protein-coding
ENSG00000049239	3667.61	-0.145003	0.183866	-0.788633	0.430326	1	-0.0116418	0.210529	-0.0552981	0.955901	1	-0.128778	0.18379	-0.700677	0.483505	1	-0.0666244	0.183877	-0.362331	0.717105	1	0.21003	0.21054	0.997578	0.318484	1	H6PD	protein-coding
ENSG00000197622	3636.87	-0.128812	0.16174	-0.796413	0.425792	1	-0.359852	0.18528	-1.94221	0.0521122	0.963549	-0.186368	0.161696	-1.15259	0.249081	1	-0.035791	0.161761	-0.221259	0.824891	1	-0.199796	0.185335	-1.07803	0.28102	1	CDC42SE1	protein-coding
ENSG00000054965	3666.67	-0.164687	0.146471	-1.12436	0.26086	0.996796	-0.224099	0.167724	-1.33612	0.18151	1	-0.229431	0.146419	-1.56695	0.117127	1	0.120688	0.146402	0.824361	0.409734	1	0.106455	0.167681	0.634866	0.525516	1	FAM168A	protein-coding
ENSG00000136717	3578.08	-0.0323817	0.162759	-0.198955	0.842298	1	-0.175088	0.18624	-0.940119	0.347157	1	-0.0756411	0.162717	-0.464862	0.64203	1	-0.24825	0.162955	-1.52342	0.127653	1	-0.246728	0.186404	-1.32362	0.18563	1	BIN1	protein-coding
ENSG00000065534	3781.35	-0.610994	0.251472	-2.42967	0.0151127	0.326838	-0.00153586	0.287977	-0.00533329	0.995745	1	-0.393133	0.251311	-1.56433	0.11774	1	0.298138	0.251207	1.18682	0.235298	1	-0.0127087	0.288094	-0.0441128	0.964814	1	MYLK	protein-coding
ENSG00000104763	3617.17	0.196804	0.207112	0.950233	0.341994	1	0.2437	0.237093	1.02787	0.304013	1	0.183699	0.207065	0.887157	0.374995	1	0.283173	0.207133	1.36711	0.171592	1	0.165392	0.237221	0.697208	0.485673	1	ASAH1	protein-coding
ENSG00000113712	3630.68	-0.121033	0.136672	-0.885573	0.375848	1	-0.0593912	0.156417	-0.379697	0.70417	1	-0.00842045	0.136536	-0.061672	0.950824	1	0.000830885	0.136674	0.0060793	0.995149	1	0.037204	0.156515	0.237703	0.812112	1	CSNK1A1	protein-coding
ENSG00000167110	3627.66	-0.292047	0.132298	-2.2075	0.0272792	0.445664	-0.128833	0.151408	-0.850897	0.394826	1	-0.109873	0.132108	-0.831693	0.405582	1	0.027062	0.132185	0.204728	0.837785	1	-0.0179832	0.151502	-0.118699	0.905514	1	GOLGA2	protein-coding
ENSG00000138069	3615.31	-0.0790907	0.134125	-0.589677	0.555407	1	-0.0321447	0.153555	-0.209337	0.834185	1	-0.0779982	0.134034	-0.581927	0.560616	1	-0.0432842	0.134163	-0.322625	0.746979	1	-0.105519	0.153772	-0.686209	0.492582	1	RAB1A	protein-coding
ENSG00000117868	3661.88	-0.0322321	0.141442	-0.227882	0.819738	1	0.096561	0.161952	0.596233	0.55102	1	-0.101791	0.14138	-0.719984	0.471535	1	0.103665	0.141422	0.733019	0.463547	1	0.335197	0.161964	2.06958	0.0384912	1	ESYT2	protein-coding
ENSG00000172893	3611.08	-0.0722319	0.140509	-0.514072	0.607202	1	-0.139139	0.160849	-0.865028	0.387023	1	-0.0639848	0.140431	-0.455631	0.648656	1	-0.1559	0.140629	-1.10859	0.267607	1	0.0979969	0.160864	0.609191	0.542398	1	DHCR7	protein-coding
ENSG00000122862	3572.44	0.811502	0.258289	3.14184	0.0016789	0.0638174	1.11634	0.295738	3.77476	0.000160165	0.0135098	0.707744	0.25827	2.74033	0.00613777	0.260929	0.245706	0.258473	0.950605	0.341805	1	0.484611	0.296009	1.63715	0.1016	1	SRGN	protein-coding
ENSG00000144381	3591.25	0.0664059	0.12979	0.51164	0.608903	1	-0.0524073	0.148656	-0.352541	0.724432	1	0.0425005	0.129719	0.327635	0.743188	1	-0.0888854	0.129936	-0.68407	0.493931	1	-0.16272	0.148924	-1.09264	0.274554	1	HSPD1	protein-coding
ENSG00000183020	3551.38	0.221461	0.123279	1.79642	0.072427	0.66804	0.464299	0.140872	3.29589	0.000981121	0.0607654	0.412507	0.123111	3.35068	0.000806121	0.0469707	-0.132305	0.123588	-1.07054	0.284378	1	-0.0134151	0.141367	-0.0948954	0.924398	1	AP2A2	protein-coding
ENSG00000166974	3560.35	0.201352	0.154102	1.30662	0.191342	0.921104	0.18035	0.176251	1.02326	0.306186	1	0.177259	0.154053	1.15063	0.249882	1	0.196535	0.154191	1.27462	0.202443	1	0.0882545	0.17644	0.500195	0.616938	1	MAPRE2	protein-coding
ENSG00000214548	3607.8	0.17634	0.231855	0.760562	0.446919	1	-0.149619	0.26564	-0.563238	0.573273	1	-0.341583	0.231945	-1.47269	0.140834	1	-0.161339	0.231986	-0.695468	0.486762	1	-0.297939	0.265801	-1.12091	0.262326	1	MEG3	ncRNA
ENSG00000127616	3610.58	-0.145028	0.138186	-1.04952	0.29394	1	-0.250027	0.158282	-1.57963	0.114191	1	-0.0805141	0.138076	-0.583116	0.559815	1	-0.0378698	0.138195	-0.274031	0.784061	1	-0.124067	0.158372	-0.783388	0.433399	1	SMARCA4	protein-coding
ENSG00000266412	3622.44	-0.0625132	0.136008	-0.459629	0.645782	1	-0.288753	0.155855	-1.8527	0.063925	1	-0.172597	0.135973	-1.26935	0.204318	1	0.0312276	0.136022	0.229577	0.818421	1	0.0482865	0.155803	0.309921	0.756621	1	NCOA4	protein-coding
ENSG00000163468	3578.86	0.0588539	0.134773	0.436688	0.662338	1	0.147055	0.154244	0.953387	0.340394	1	0.0850481	0.13468	0.631483	0.527725	1	-0.134822	0.13494	-0.999127	0.317733	1	0.00922323	0.154495	0.0596992	0.952395	1	CCT3	protein-coding
ENSG00000264364	3549.62	0.0278302	0.157889	0.176265	0.860086	1	-0.0996949	0.180643	-0.551889	0.581025	1	0.0396501	0.157825	0.251227	0.801638	1	0.0264452	0.157979	0.167397	0.867058	1	-0.0552233	0.180756	-0.305514	0.759975	1	DYNLL2	protein-coding
ENSG00000170955	3555.27	0.12787	0.190602	0.670875	0.5023	1	-0.0333237	0.218301	-0.15265	0.878674	1	0.247559	0.190512	1.29944	0.193792	1	-0.0843873	0.190732	-0.44244	0.658171	1	-0.121937	0.218466	-0.558153	0.57674	1	CAVIN3	protein-coding
ENSG00000162545	3549.1	0.0497036	0.296927	0.167393	0.867061	1	-0.291644	0.340154	-0.857389	0.39123	1	-0.0414831	0.296915	-0.139714	0.888886	1	-0.259546	0.297042	-0.873769	0.382244	1	-0.575923	0.340339	-1.69221	0.0906066	1	CAMK2N1	protein-coding
ENSG00000159202	3600.86	0.0521497	0.116851	0.446291	0.655387	1	0.0177163	0.133777	0.132431	0.894643	1	0.0624502	0.116747	0.534921	0.592705	1	0.0835042	0.116898	0.714333	0.475021	1	0.0169151	0.133973	0.126257	0.899528	1	UBE2Z	protein-coding
ENSG00000143870	3592.14	0.0977809	0.163772	0.597056	0.55047	1	0.0771351	0.187603	0.411161	0.680955	1	0.0594598	0.163711	0.363201	0.716455	1	-0.189518	0.163933	-1.15607	0.247651	1	-0.0375625	0.187808	-0.200004	0.841477	1	PDIA6	protein-coding
ENSG00000173517	3644.5	-0.210741	0.205101	-1.0275	0.304187	1	-0.0537569	0.234951	-0.2288	0.819024	1	-0.136972	0.205003	-0.668148	0.504039	1	0.135005	0.205009	0.658531	0.510197	1	0.0575985	0.235018	0.245081	0.806394	1	PEAK1	protein-coding
ENSG00000143153	3516	0.192908	0.209667	0.92007	0.357536	1	-0.287819	0.240023	-1.19913	0.230478	1	-0.0267851	0.209707	-0.127726	0.898366	1	-0.045149	0.209852	-0.215147	0.829653	1	-0.271994	0.240131	-1.13269	0.257344	1	ATP1B1	protein-coding
ENSG00000162368	3584.07	0.0155626	0.156406	0.0995012	0.92074	1	0.0522151	0.179092	0.291554	0.770627	1	0.0355442	0.156319	0.227382	0.820127	1	0.0797264	0.156425	0.509679	0.610276	1	0.167863	0.179167	0.936912	0.348804	1	CMPK1	protein-coding
ENSG00000197451	3559.73	0.0314072	0.129979	0.241633	0.809064	1	0.0505534	0.148814	0.339708	0.734076	1	0.130919	0.129841	1.0083	0.31331	1	0.094186	0.130003	0.72449	0.468765	1	0.0748209	0.148977	0.50223	0.615506	1	HNRNPAB	protein-coding
ENSG00000160551	3593.59	0.0156653	0.228971	0.0684161	0.945454	1	-0.164914	0.262331	-0.628651	0.529578	1	-0.242122	0.228989	-1.05735	0.290351	1	0.0540339	0.228992	0.235964	0.813461	1	-0.0225807	0.262375	-0.0860627	0.931417	1	TAOK1	protein-coding
ENSG00000137331	3653.86	-1.04969	0.197184	-5.32343	1.02e-07	1.39e-05	-0.519445	0.225623	-2.30227	0.0213199	0.596126	-0.615445	0.196847	-3.12651	0.00176896	0.0910876	0.104814	0.196704	0.532855	0.594134	1	0.531135	0.225265	2.35783	0.0183822	0.873732	IER3	protein-coding
ENSG00000167491	3548.14	-0.223521	0.156349	-1.42963	0.152823	0.865383	-0.0823487	0.178923	-0.460247	0.645339	1	-0.086917	0.156219	-0.556379	0.577952	1	-0.104994	0.156358	-0.671496	0.501904	1	-0.116727	0.179083	-0.651802	0.514529	1	GATAD2A	protein-coding
ENSG00000097033	3576.36	0.165601	0.153256	1.08055	0.279895	1	0.0793013	0.175559	0.451708	0.65148	1	0.0651985	0.153219	0.425526	0.670453	1	-0.00147748	0.153374	-0.00963316	0.992314	1	0.0509069	0.175729	0.28969	0.772054	1	SH3GLB1	protein-coding
ENSG00000175390	3561.38	0.0706515	0.160982	0.438879	0.660749	1	0.193614	0.184343	1.05029	0.293584	1	0.102074	0.160894	0.634417	0.525809	1	-0.0517453	0.161075	-0.321249	0.748022	1	0.0315464	0.184582	0.170908	0.864296	1	EIF3F	protein-coding
ENSG00000184232	3566.34	-0.140152	0.143143	-0.979103	0.327529	1	-0.17548	0.163921	-1.07052	0.284387	1	0.00767444	0.142991	0.0536706	0.957198	1	0.157019	0.143058	1.09759	0.272384	1	0.0044648	0.163968	0.0272296	0.978277	1	OAF	protein-coding
ENSG00000113558	3518.1	0.0715735	0.175651	0.407476	0.683659	1	0.142562	0.201062	0.709048	0.478295	1	0.228539	0.175536	1.30195	0.192934	1	-0.0235206	0.17575	-0.13383	0.893537	1	0.123099	0.201194	0.611845	0.54064	1	SKP1	protein-coding
ENSG00000165801	3547.45	-0.208708	0.176673	-1.18132	0.237474	0.973455	-0.51304	0.202437	-2.53432	0.0112665	0.386757	-0.330997	0.176656	-1.87368	0.0609752	1	-0.344812	0.176785	-1.95046	0.0511217	0.918788	-0.530459	0.202592	-2.61836	0.00883532	0.588357	ARHGEF40	protein-coding
ENSG00000112972	3561.67	-0.183041	0.13599	-1.34599	0.178306	0.903875	0.0117799	0.155625	0.075694	0.939663	1	-0.133647	0.135872	-0.983625	0.3253	1	0.0220355	0.135942	0.162095	0.871231	1	0.112021	0.155728	0.719339	0.471932	1	HMGCS1	protein-coding
ENSG00000115318	3507.94	0.344542	0.135837	2.53643	0.0111989	0.270504	0.277391	0.155488	1.784	0.0744236	1	0.411138	0.135733	3.02901	0.00245358	0.120725	0.0492933	0.136058	0.362297	0.71713	1	0.19628	0.155705	1.26059	0.207458	1	LOXL3	protein-coding
ENSG00000138757	3554.15	-0.0105815	0.13011	-0.0813271	0.935182	1	-0.0446576	0.148988	-0.299738	0.764377	1	-0.142648	0.13008	-1.09662	0.272807	1	-0.0569319	0.130193	-0.437287	0.661903	1	0.0116169	0.149121	0.0779023	0.937906	1	G3BP2	protein-coding
ENSG00000162413	3531.05	-0.144524	0.174618	-0.82766	0.407863	1	-0.287151	0.199957	-1.43607	0.150983	1	-0.023867	0.174504	-0.136771	0.891212	1	0.212863	0.174533	1.21961	0.222611	1	0.138377	0.199868	0.692343	0.488722	1	KLHL21	protein-coding
ENSG00000178980	3497.36	-0.0222502	0.176862	-0.125805	0.899886	1	-0.166572	0.202447	-0.822796	0.410624	1	0.104259	0.176763	0.589826	0.555307	1	0.0094639	0.176927	0.0534903	0.957341	1	-0.0653729	0.202527	-0.322785	0.746858	1	SELENOW	protein-coding
ENSG00000134910	3540.89	0.256402	0.151391	1.69364	0.0903335	0.732483	0.130693	0.173457	0.753457	0.451175	1	0.158936	0.15135	1.05013	0.29366	1	0.0409953	0.151526	0.270549	0.786738	1	0.0258723	0.173686	0.14896	0.881585	1	STT3A	protein-coding
ENSG00000106609	3526.5	-0.0945675	0.119959	-0.788334	0.430501	1	-0.0629328	0.137318	-0.458301	0.646736	1	-0.00136758	0.119808	-0.0114148	0.990893	1	-0.000153694	0.119969	-0.00128112	0.998978	1	-0.00855903	0.13747	-0.062261	0.950355	1	TMEM248	protein-coding
ENSG00000143341	3546.48	-0.235418	0.471552	-0.499241	0.61761	1	-0.636383	0.540305	-1.17782	0.238868	1	-0.296761	0.471532	-0.629355	0.529117	1	0.425488	0.47148	0.902451	0.366817	1	-0.00797305	0.540218	-0.0147589	0.988224	1	HMCN1	protein-coding
ENSG00000019144	3540.66	-0.0274597	0.138308	-0.198539	0.842623	1	0.262966	0.158291	1.66129	0.096656	1	0.0526558	0.13817	0.381093	0.703134	1	0.0108786	0.13833	0.0786424	0.937317	1	0.265578	0.158449	1.67611	0.0937164	1	PHLDB1	protein-coding
ENSG00000108691	3474.01	0.356059	0.209589	1.69884	0.0893484	0.731809	0.545993	0.23994	2.27554	0.0228734	0.625897	0.359162	0.209539	1.71406	0.0865174	1	-0.174101	0.209841	-0.829677	0.406721	1	0.428337	0.24008	1.78414	0.0744009	1	CCL2	protein-coding
ENSG00000185567	3441.95	-0.278223	0.246747	-1.12756	0.259505	0.995915	-0.293414	0.282265	-1.0395	0.298572	1	-0.139689	0.246671	-0.566296	0.571193	1	-0.342201	0.246899	-1.386	0.165748	1	-0.48736	0.282426	-1.72562	0.0844159	1	AHNAK2	protein-coding
ENSG00000153721	3466.23	-0.0337314	0.21117	-0.159736	0.873089	1	-0.315323	0.241854	-1.30378	0.19231	1	0.0568316	0.211097	0.269221	0.78776	1	-0.0693111	0.211242	-0.328112	0.742827	1	-0.360608	0.241993	-1.49016	0.136182	1	CNKSR3	protein-coding
ENSG00000166986	3532.03	-0.123393	0.142976	-0.863033	0.38812	1	0.00822476	0.163695	0.0502446	0.959928	1	-0.0873464	0.142869	-0.611375	0.540951	1	-0.0662234	0.142996	-0.463114	0.643283	1	-0.013769	0.16387	-0.0840237	0.933038	1	MARS1	protein-coding
ENSG00000152601	3521.92	0.0446993	0.154835	0.28869	0.772819	1	0.158167	0.177255	0.892313	0.372225	1	-0.00453803	0.154775	-0.0293201	0.976609	1	0.103382	0.154857	0.667596	0.504391	1	-0.000195261	0.177495	-0.0011001	0.999122	1	MBNL1	protein-coding
ENSG00000145391	3542.94	0.0142873	0.204989	0.069698	0.944434	1	0.0786905	0.23478	0.335167	0.737499	1	-0.10854	0.204962	-0.529563	0.596415	1	0.23687	0.204949	1.15575	0.247782	1	0.139074	0.234863	0.592151	0.55375	1	SETD7	protein-coding
ENSG00000129083	3517.68	0.107247	0.163875	0.654443	0.512827	1	0.126599	0.18769	0.674511	0.499986	1	0.0269753	0.163829	0.164656	0.869215	1	-0.0165824	0.163967	-0.101133	0.919445	1	-0.016159	0.187915	-0.0859909	0.931474	1	COPB1	protein-coding
ENSG00000185825	3463.46	0.229935	0.133361	1.72416	0.0846796	0.715628	0.207257	0.152641	1.35781	0.174525	1	0.291192	0.133255	2.18522	0.0288729	0.777258	-0.0138504	0.133559	-0.103702	0.917406	1	-0.0813594	0.153025	-0.531674	0.594952	1	BCAP31	protein-coding
ENSG00000143774	3493.19	0.0812755	0.175945	0.461938	0.644126	1	0.107158	0.20147	0.531881	0.594808	1	0.099164	0.175876	0.563827	0.572872	1	-0.118544	0.17608	-0.67324	0.500795	1	0.0136077	0.201652	0.0674814	0.946199	1	GUK1	protein-coding
ENSG00000100403	3507.54	-0.188381	0.135527	-1.38999	0.164533	0.882626	-0.115794	0.155147	-0.746353	0.455454	1	-0.0440444	0.135365	-0.325375	0.744897	1	-0.0182704	0.135497	-0.13484	0.892738	1	0.0235062	0.155224	0.151434	0.879634	1	ZC3H7B	protein-coding
ENSG00000144746	3474.39	0.0495014	0.140177	0.353133	0.723988	1	-0.0790619	0.160501	-0.492594	0.622299	1	-0.0168568	0.140129	-0.120294	0.90425	1	-0.0196347	0.140281	-0.139967	0.888686	1	-0.122705	0.160698	-0.763573	0.445122	1	ARL6IP5	protein-coding
ENSG00000100219	3498.55	0.138989	0.141191	0.984404	0.324917	1	0.190927	0.161699	1.18076	0.237699	1	0.191119	0.14108	1.35468	0.175519	1	-0.15792	0.141387	-1.11694	0.264022	1	-0.0168274	0.162009	-0.103867	0.917275	1	XBP1	protein-coding
ENSG00000152332	3477.32	-0.0295291	0.143045	-0.206432	0.836454	1	-0.0333097	0.163714	-0.203463	0.838773	1	-0.123864	0.143009	-0.866125	0.386422	1	-0.0923798	0.143148	-0.645343	0.518705	1	-0.0778239	0.163895	-0.474841	0.634901	1	UHMK1	protein-coding
ENSG00000170144	3495.48	-0.113834	0.132868	-0.85674	0.391589	1	-0.112385	0.152142	-0.738688	0.460097	1	-0.103364	0.132775	-0.778491	0.43628	1	-0.181891	0.132967	-1.36794	0.17133	1	-0.29352	0.15246	-1.92523	0.0542005	1	HNRNPA3	protein-coding
ENSG00000099917	3481.04	-0.0399879	0.123805	-0.322992	0.746701	1	-0.146076	0.141748	-1.03053	0.30276	1	-0.141621	0.123764	-1.14428	0.252508	1	0.00657486	0.123852	0.0530864	0.957663	1	-0.230919	0.142009	-1.62608	0.103932	1	MED15	protein-coding
ENSG00000182240	3486.28	0.186621	0.125094	1.49185	0.135738	0.831393	0.00386667	0.143357	0.0269723	0.978482	1	0.0904806	0.125044	0.723588	0.469319	1	-0.0498086	0.125274	-0.397596	0.690928	1	-0.239337	0.143768	-1.66474	0.0959649	1	BACE2	protein-coding
ENSG00000154122	71.1326	4.59371	1.16371	3.94746	7.9e-05	0.00506909	-0.603824	1.30824	-0.461553	0.644402	1	-0.089834	1.20102	-0.0747983	0.940375	1	0.202537	1.20313	0.168342	0.866314	1	0.598267	1.30274	0.459236	0.646065	1	ELFN2	protein-coding
ENSG00000135842	3486.43	0.0705197	0.137578	0.51258	0.608245	1	0.0950911	0.157518	0.603685	0.546053	1	0.113274	0.137464	0.824023	0.409927	1	0.0916879	0.137616	0.66626	0.505245	1	-0.126046	0.157851	-0.798509	0.424575	1	NIBAN1	protein-coding
ENSG00000183853	3568.08	-0.10238	0.225125	-0.454771	0.649274	1	0.0644903	0.257879	0.25008	0.802525	1	-0.273176	0.225111	-1.21352	0.224932	1	-0.0613693	0.225136	-0.272588	0.78517	1	0.194649	0.25793	0.75466	0.450453	1	KIRREL1	protein-coding
ENSG00000089693	3494.21	-0.0119109	0.158584	-0.0751081	0.940129	1	0.00378391	0.181603	0.0208362	0.983376	1	0.00516699	0.158503	0.0325987	0.973995	1	-0.116553	0.158684	-0.734497	0.462646	1	0.065117	0.181714	0.358349	0.720082	1	MLF2	protein-coding
ENSG00000198952	3477.58	-0.228304	0.117656	-1.94043	0.0523269	0.593903	-0.112013	0.134575	-0.832342	0.405216	1	-0.0701801	0.11746	-0.597483	0.550185	1	0.0542333	0.11756	0.461326	0.644565	1	-0.116546	0.134777	-0.86473	0.387187	1	SMG5	protein-coding
ENSG00000120438	3478.54	-0.0349234	0.149433	-0.233706	0.815213	1	0.0464124	0.171071	0.271306	0.786156	1	-0.00314264	0.149334	-0.0210444	0.98321	1	0.177126	0.149387	1.18568	0.235748	1	0.00698637	0.171253	0.0407956	0.967459	1	TCP1	protein-coding
ENSG00000017260	3487.75	-0.109963	0.127591	-0.861835	0.388778	1	-0.137361	0.14606	-0.940444	0.34699	1	-0.0691919	0.127476	-0.542781	0.58728	1	0.0695642	0.127563	0.545332	0.585525	1	-0.0321026	0.146168	-0.219628	0.826161	1	ATP2C1	protein-coding
ENSG00000110367	3492.66	-0.0791388	0.155044	-0.510428	0.609751	1	-0.25551	0.177624	-1.43849	0.150296	1	-0.192799	0.155014	-1.24375	0.21359	1	0.000494424	0.155064	0.00318852	0.997456	1	-0.0510699	0.177655	-0.287467	0.773755	1	DDX6	protein-coding
ENSG00000014216	3450.67	-0.132177	0.137497	-0.961308	0.336397	1	-0.0527865	0.157298	-0.335583	0.737186	1	-0.137558	0.13742	-1.001	0.316827	1	-0.1904	0.137611	-1.38361	0.166478	1	-0.261808	0.157602	-1.6612	0.0966742	1	CAPN1	protein-coding
ENSG00000083312	3476.61	-0.116564	0.175884	-0.662735	0.5075	1	0.0273086	0.201374	0.135612	0.892128	1	-0.102517	0.175801	-0.583141	0.559799	1	0.0697362	0.175851	0.396565	0.691688	1	-0.047207	0.201542	-0.234229	0.814807	1	TNPO1	protein-coding
ENSG00000177119	3489.91	-0.178609	0.142732	-1.25136	0.210804	0.945487	-0.0203649	0.163402	-0.124631	0.900816	1	-0.120225	0.142607	-0.843049	0.399201	1	0.0179407	0.142681	0.12574	0.899938	1	0.0741468	0.163503	0.45349	0.650196	1	ANO6	protein-coding
ENSG00000131981	3379.93	0.626105	0.416622	1.50281	0.132888	0.826293	0.206087	0.477224	0.431845	0.665854	1	0.302859	0.416651	0.726887	0.467295	1	-0.341464	0.416864	-0.819126	0.412715	1	-0.601487	0.477496	-1.25967	0.207788	1	LGALS3	protein-coding
ENSG00000170558	3538.35	-0.388346	0.228939	-1.69629	0.0898319	0.732264	-0.00222529	0.262162	-0.00848823	0.993227	1	-0.226693	0.228809	-0.990752	0.321807	1	0.185071	0.228776	0.808961	0.418538	1	0.302033	0.26214	1.15218	0.249247	1	CDH2	protein-coding
ENSG00000150760	3474.79	-0.0850867	0.131631	-0.646403	0.518018	1	-0.114766	0.150737	-0.761366	0.446439	1	-0.0853594	0.131538	-0.648935	0.516381	1	0.13734	0.131578	1.04379	0.296582	1	0.00573215	0.15084	0.0380016	0.969686	1	DOCK1	protein-coding
ENSG00000107331	3425.66	-0.110622	0.211757	-0.522401	0.601391	1	0.112745	0.242407	0.465106	0.641856	1	-0.0849517	0.211694	-0.401295	0.688203	1	-0.156156	0.211825	-0.737193	0.461005	1	-0.106675	0.242596	-0.439721	0.660139	1	ABCA2	protein-coding
ENSG00000105722	3466.79	-0.139999	0.161953	-0.86444	0.387346	1	-0.119792	0.185464	-0.645903	0.518342	1	0.0538222	0.161792	0.332663	0.739388	1	0.231936	0.16184	1.43312	0.151824	1	0.232826	0.185408	1.25575	0.209208	1	ERF	protein-coding
ENSG00000163682	3472.5	-0.160573	0.206201	-0.77872	0.436145	1	0.163581	0.236103	0.692837	0.488412	1	0.0596647	0.206022	0.289603	0.77212	1	-0.146963	0.20621	-0.712685	0.476041	1	-0.0651071	0.23635	-0.275469	0.782956	1	RPL9	protein-coding
ENSG00000143569	3440.62	-0.0986458	0.113888	-0.866166	0.386399	1	-0.0172911	0.130279	-0.132724	0.894411	1	-0.0908978	0.113782	-0.798876	0.424362	1	-0.164336	0.114013	-1.44138	0.149477	1	-0.23497	0.130666	-1.79825	0.072138	1	UBAP2L	protein-coding
ENSG00000136813	3442.51	0.00385442	0.12303	0.0313292	0.975007	1	-0.0868498	0.140859	-0.616573	0.537516	1	-0.042404	0.122957	-0.34487	0.730192	1	0.111637	0.123039	0.907328	0.364234	1	-0.103672	0.141069	-0.734904	0.462398	1	ECPAS	protein-coding
ENSG00000180354	3427.72	0.00830233	0.164902	0.0503472	0.959846	1	-0.275528	0.188865	-1.45886	0.144602	1	0.0541951	0.164819	0.328817	0.742294	1	0.14851	0.164909	0.900557	0.367824	1	-0.0278729	0.188868	-0.147578	0.882676	1	MTURN	protein-coding
ENSG00000055163	3400.19	0.105095	0.1521	0.690958	0.489592	1	-0.0416582	0.173989	-0.239431	0.810772	1	0.070509	0.15205	0.463723	0.642846	1	0.152843	0.152168	1.00444	0.315169	1	-0.066719	0.17415	-0.383112	0.701637	1	CYFIP2	protein-coding
ENSG00000145012	3477.13	-0.263613	0.248171	-1.06222	0.288135	1	-0.191439	0.284295	-0.673381	0.500705	1	-0.254085	0.248111	-1.02407	0.3058	1	-0.0600976	0.248139	-0.242194	0.80863	1	-0.456669	0.284519	-1.60506	0.108481	1	LPP	protein-coding
ENSG00000131469	3464.59	-0.131614	0.2307	-0.5705	0.568339	1	0.241633	0.264146	0.91477	0.360312	1	0.0262744	0.230598	0.113941	0.909285	1	-0.127767	0.230732	-0.553749	0.579751	1	0.150325	0.264273	0.568824	0.569475	1	RPL27	protein-coding
ENSG00000100258	3443.4	0.186224	0.149916	1.24219	0.214167	0.948559	0.141367	0.171685	0.823408	0.410276	1	0.160243	0.149848	1.06937	0.284903	1	-0.025815	0.150067	-0.172023	0.86342	1	0.0254024	0.171915	0.147762	0.882531	1	LMF2	protein-coding
ENSG00000084623	3420.21	-0.0859281	0.159697	-0.53807	0.590529	1	-0.0869552	0.182806	-0.475669	0.63431	1	0.0342741	0.159576	0.214783	0.829936	1	0.0411271	0.159703	0.257522	0.796775	1	-0.0640672	0.18294	-0.350209	0.726182	1	EIF3I	protein-coding
ENSG00000101474	3421.07	-0.113706	0.137327	-0.827997	0.407672	1	-0.126054	0.157201	-0.801865	0.422631	1	-0.0102461	0.137192	-0.0746844	0.940466	1	-0.0415061	0.137357	-0.302176	0.762518	1	-0.107922	0.157363	-0.685814	0.49283	1	APMAP	protein-coding
ENSG00000104388	3445.93	-0.0379054	0.121761	-0.311309	0.755566	1	-0.0837059	0.139475	-0.600152	0.548405	1	0.0255152	0.121625	0.209786	0.833835	1	-0.00146983	0.1218	-0.0120676	0.990372	1	0.0329981	0.139586	0.2364	0.813122	1	RAB2A	protein-coding
ENSG00000082781	3529.4	-0.171549	0.245232	-0.699538	0.484216	1	0.164617	0.280903	0.586026	0.557858	1	-0.26122	0.245181	-1.06542	0.286688	1	-0.0116733	0.245191	-0.047609	0.962028	1	0.251577	0.280967	0.895396	0.370575	1	ITGB5	protein-coding
ENSG00000106771	3430.17	0.0626305	0.135132	0.463476	0.643023	1	-0.124548	0.154793	-0.804608	0.421046	1	-0.0354593	0.13509	-0.262486	0.792947	1	0.0803089	0.135187	0.594058	0.552474	1	0.160909	0.154771	1.03965	0.2985	1	TMEM245	protein-coding
ENSG00000165678	3401.38	-0.0157815	0.149503	-0.105559	0.915932	1	0.00606255	0.171053	0.0354426	0.971727	1	0.00910906	0.149423	0.0609615	0.95139	1	-0.111326	0.149636	-0.743983	0.456887	1	-0.127841	0.171287	-0.746355	0.455453	1	GHITM	protein-coding
ENSG00000164880	3437.69	-0.0532874	0.119703	-0.445165	0.656201	1	-0.185709	0.137156	-1.35399	0.175739	1	-0.0758079	0.119607	-0.633808	0.526206	1	0.0130677	0.119725	0.109148	0.913085	1	-0.00818248	0.137216	-0.059632	0.952449	1	INTS1	protein-coding
ENSG00000087303	3481.62	-0.0816172	0.188504	-0.432973	0.665034	1	-0.0391452	0.216013	-0.181217	0.856197	1	-0.206156	0.188471	-1.09383	0.274028	1	0.116979	0.188458	0.620719	0.534785	1	0.227644	0.216019	1.05382	0.291966	1	NID2	protein-coding
ENSG00000129103	3406.67	0.276838	0.123014	2.25046	0.02442	0.422118	0.0732156	0.140896	0.519645	0.603311	1	0.241586	0.122938	1.96511	0.049402	1	0.212933	0.123117	1.72952	0.0837164	1	0.238127	0.140963	1.68929	0.0911634	1	SUMF2	protein-coding
ENSG00000118181	3412.15	-0.189471	0.158902	-1.19237	0.233114	0.968874	0.0391169	0.181868	0.215084	0.829701	1	0.163384	0.158676	1.02967	0.303167	1	-0.0817574	0.158901	-0.514518	0.60689	1	0.128927	0.181962	0.708537	0.478612	1	RPS25	protein-coding
ENSG00000107862	3408.19	-0.0681801	0.130644	-0.521877	0.601756	1	0.0909821	0.149449	0.608785	0.542667	1	-0.0146294	0.13052	-0.112085	0.910756	1	0.0242897	0.130659	0.185902	0.852522	1	-0.0338037	0.149709	-0.225796	0.82136	1	GBF1	protein-coding
ENSG00000101152	3396.58	0.0808539	0.134357	0.601786	0.547317	1	0.0488036	0.15378	0.317359	0.750971	1	-0.0518385	0.134335	-0.38589	0.699578	1	-0.0911671	0.134522	-0.677711	0.497955	1	-0.0718966	0.154033	-0.466762	0.64067	1	DNAJC5	protein-coding
ENSG00000113161	3414.67	0.0911773	0.13088	0.696649	0.486023	1	-0.139441	0.149957	-0.92987	0.352439	1	-0.0812988	0.130874	-0.621199	0.534469	1	-0.0124808	0.131002	-0.0952725	0.924098	1	0.111733	0.149961	0.745082	0.456222	1	HMGCR	protein-coding
ENSG00000105373	3411.82	-0.0919553	0.155794	-0.590236	0.555032	1	-0.115173	0.178413	-0.645546	0.518573	1	0.0186018	0.15567	0.119495	0.904884	1	-0.0393959	0.155825	-0.252822	0.800406	1	-0.0553655	0.178532	-0.310115	0.756474	1	NOP53	protein-coding
ENSG00000175274	24.2428	4.18801	1.60895	2.60294	0.00924269	0.236882	-0.0622757	1.81496	-0.0343124	0.972628	1	0.572042	1.63972	0.348864	0.727191	1	-0.665032	1.69139	-0.393186	0.694182	1	1.15209	1.80777	0.637299	0.52393	1	FAM167A	protein-coding
ENSG00000163069	3418.37	0.0542193	0.136349	0.397652	0.690887	1	0.0144042	0.156112	0.0922681	0.926485	1	-0.0168642	0.13629	-0.123737	0.901523	1	0.13428	0.136368	0.984693	0.324775	1	0.227398	0.156138	1.45639	0.145284	1	SGCB	protein-coding
ENSG00000115902	3401.46	0.0228645	0.148293	0.154184	0.877465	1	-0.067415	0.169882	-0.396834	0.69149	1	-0.0227786	0.148221	-0.153679	0.877862	1	-0.0443152	0.148372	-0.298677	0.765187	1	-0.047078	0.170031	-0.276879	0.781873	1	SLC1A4	protein-coding
ENSG00000171766	3364.84	0.415501	0.227227	1.82857	0.0674638	0.650853	-0.0758354	0.260312	-0.291325	0.770803	1	0.249887	0.227231	1.0997	0.271461	1	0.150765	0.227361	0.663109	0.507261	1	-0.0904547	0.260435	-0.347321	0.72835	1	GATM	protein-coding
ENSG00000106153	3374.25	-0.170468	0.193281	-0.881973	0.377791	1	-0.0851062	0.221297	-0.384579	0.700549	1	0.0151395	0.193155	0.0783803	0.937526	1	-0.135806	0.193318	-0.702498	0.482368	1	-0.101541	0.221426	-0.458577	0.646538	1	CHCHD2	protein-coding
ENSG00000159377	3363.19	-0.281167	0.21413	-1.31307	0.189161	0.916986	-0.083575	0.245142	-0.340925	0.73316	1	0.019111	0.213981	0.0893117	0.928834	1	-0.239867	0.214168	-1.11999	0.262716	1	-0.125615	0.245267	-0.512157	0.608541	1	PSMB4	protein-coding
ENSG00000010327	3367.55	0.751637	0.404184	1.85964	0.0629363	0.633925	0.838942	0.462966	1.8121	0.0699704	1	0.548525	0.404189	1.3571	0.17475	1	0.393358	0.404271	0.973006	0.33055	1	-0.661052	0.463581	-1.42597	0.153877	1	STAB1	protein-coding
ENSG00000049245	3379.38	0.0363915	0.130737	0.278357	0.780738	1	0.126741	0.149608	0.847151	0.396911	1	0.0833158	0.130619	0.637856	0.523567	1	-0.00729351	0.130826	-0.0557499	0.955541	1	0.0829246	0.149814	0.553517	0.579909	1	VAMP3	protein-coding
ENSG00000176485	3308.89	0.478306	0.194917	2.45389	0.0141319	0.314377	0.163762	0.223067	0.734137	0.462865	1	0.519577	0.194864	2.66635	0.00766795	0.312002	-0.029062	0.195233	-0.148858	0.881666	1	-0.0478563	0.223292	-0.214322	0.830296	1	PLAAT3	protein-coding
ENSG00000133639	3371.12	-0.0712099	0.181393	-0.392573	0.694635	1	-0.14183	0.207682	-0.682919	0.494658	1	0.0934902	0.181267	0.515759	0.606022	1	0.233273	0.18133	1.28646	0.198284	1	0.024531	0.207728	0.118092	0.905995	1	BTG1	protein-coding
ENSG00000175203	3373.15	-0.0169661	0.165763	-0.102352	0.918478	1	0.106066	0.189703	0.559115	0.576083	1	0.0400752	0.165671	0.241896	0.808861	1	-0.0364176	0.165837	-0.219599	0.826184	1	0.0772823	0.189853	0.407064	0.683961	1	DCTN2	protein-coding
ENSG00000135631	3369.63	-0.106045	0.136121	-0.779052	0.435949	1	-0.0999851	0.155709	-0.642128	0.52079	1	-0.117997	0.136043	-0.867344	0.385753	1	-0.040901	0.136172	-0.300363	0.7639	1	-0.119407	0.155888	-0.765979	0.443689	1	RAB11FIP5	protein-coding
ENSG00000196547	3352.55	0.0390045	0.215491	0.181003	0.856365	1	-0.21238	0.246767	-0.860649	0.389431	1	0.0155404	0.215452	0.0721291	0.942499	1	0.0120085	0.215563	0.0557077	0.955575	1	-0.265913	0.246906	-1.07698	0.281488	1	MAN2A2	protein-coding
ENSG00000182985	3384.96	0.232591	0.173056	1.34402	0.178941	0.904748	-0.194108	0.198311	-0.978805	0.327676	1	-0.0405814	0.173096	-0.234445	0.81464	1	0.270913	0.173097	1.5651	0.11756	1	0.229082	0.198222	1.15569	0.247809	1	CADM1	protein-coding
ENSG00000167323	3366.42	-0.0903129	0.114457	-0.789054	0.430081	1	-0.0248809	0.130843	-0.190159	0.849185	1	0.119584	0.114222	1.04694	0.295127	1	0.153393	0.114385	1.34102	0.179913	1	0.144036	0.130905	1.10031	0.271199	1	STIM1	protein-coding
ENSG00000188554	3385.44	0.0267039	0.133823	0.199546	0.841835	1	-0.0955535	0.153278	-0.6234	0.533022	1	-0.135861	0.13381	-1.01533	0.30995	1	0.0618819	0.133866	0.462266	0.64389	1	0.0234414	0.153374	0.152838	0.878526	1	NBR1	protein-coding
ENSG00000170315	3342.65	-0.0698309	0.179903	-0.388159	0.697899	1	-0.0983574	0.205968	-0.477537	0.63298	1	-0.028677	0.179829	-0.159468	0.8733	1	-0.244527	0.180047	-1.35813	0.174421	1	-0.233531	0.206173	-1.13269	0.257343	1	UBB	protein-coding
ENSG00000101150	3377.16	-0.0410607	0.122198	-0.336019	0.736857	1	0.00421365	0.139851	0.0301295	0.975964	1	-0.0666359	0.122111	-0.545699	0.585273	1	-0.169844	0.122349	-1.38819	0.165078	1	-0.0874643	0.140113	-0.624242	0.532469	1	TPD52L2	protein-coding
ENSG00000203485	3360.92	-0.00169436	0.131641	-0.0128711	0.989731	1	-0.0890668	0.150672	-0.591132	0.554432	1	-0.040942	0.131579	-0.311158	0.75568	1	-0.0643981	0.131763	-0.488741	0.625025	1	-0.104705	0.150872	-0.694	0.487682	1	INF2	protein-coding
ENSG00000158470	3378.39	0.0106155	0.121874	0.0871026	0.93059	1	-0.188757	0.139631	-1.35183	0.176431	1	-0.0523981	0.121811	-0.43016	0.667079	1	0.0396827	0.121932	0.32545	0.74484	1	0.0931709	0.139616	0.667338	0.504557	1	B4GALT5	protein-coding
ENSG00000130202	3358.04	0.0424013	0.124012	0.341912	0.732417	1	0.29013	0.141823	2.04572	0.040784	0.848575	0.182189	0.123841	1.47115	0.14125	1	-0.111948	0.124175	-0.901535	0.367304	1	0.0340649	0.142197	0.239562	0.81067	1	NECTIN2	protein-coding
ENSG00000119242	3320.1	-0.0289136	0.193948	-0.149079	0.881491	1	-0.125018	0.221983	-0.563187	0.573308	1	-0.0190928	0.193897	-0.0984686	0.92156	1	-0.164939	0.194093	-0.849794	0.395439	1	-0.272933	0.222184	-1.22841	0.219293	1	CCDC92	protein-coding
ENSG00000129968	3358.83	-0.111981	0.152421	-0.734686	0.462531	1	-0.106743	0.174497	-0.611716	0.540725	1	0.0367097	0.15228	0.241067	0.809503	1	-0.104349	0.152482	-0.684333	0.493765	1	-0.0276904	0.174606	-0.158588	0.873994	1	ABHD17A	protein-coding
ENSG00000145860	3374.82	0.0598862	0.148977	0.401984	0.687696	1	0.0558421	0.170593	0.327342	0.743409	1	0.186865	0.148836	1.25551	0.209295	1	0.228783	0.148948	1.53599	0.124541	1	0.197676	0.170666	1.15826	0.246757	1	RNF145	protein-coding
ENSG00000137266	3368.27	-0.0516446	0.194125	-0.266038	0.79021	1	-0.300616	0.222413	-1.35161	0.1765	1	-0.0918172	0.19407	-0.473113	0.636133	1	0.208773	0.194075	1.07573	0.282046	1	-0.0652327	0.222417	-0.293291	0.7693	1	SLC22A23	protein-coding
ENSG00000168280	3300.56	0.0544322	0.182914	0.297584	0.766021	1	-0.265649	0.209151	-1.27013	0.20404	1	0.0103975	0.182895	0.0568497	0.954665	1	-0.124009	0.183149	-0.677092	0.498348	1	-0.303301	0.209301	-1.44911	0.147306	1	KIF5C	protein-coding
ENSG00000142208	3353.92	-0.173209	0.14001	-1.23712	0.216043	0.950488	-0.00637112	0.160216	-0.0397659	0.96828	1	0.0871262	0.139796	0.623238	0.533128	1	-0.0965758	0.14003	-0.689679	0.490396	1	-0.00548179	0.160384	-0.0341791	0.972734	1	AKT1	protein-coding
ENSG00000022267	3414.25	-0.0493636	0.202085	-0.244271	0.807021	1	0.354427	0.231409	1.53161	0.12562	1	-0.00780377	0.20199	-0.0386345	0.969182	1	0.104493	0.20205	0.517164	0.605042	1	0.340478	0.231544	1.47047	0.141435	1	FHL1	protein-coding
ENSG00000198825	3346.83	-0.264265	0.162168	-1.62957	0.103192	0.765439	-0.451357	0.185726	-2.43022	0.0150895	0.475033	-0.329117	0.162118	-2.03011	0.0423456	0.942603	-0.0922477	0.162156	-0.568884	0.569435	1	-0.101869	0.185665	-0.548673	0.58323	1	INPP5F	protein-coding
ENSG00000166086	3341.35	0.120868	0.144488	0.836526	0.402859	1	-0.0743753	0.165507	-0.44938	0.653158	1	0.18554	0.144377	1.2851	0.198757	1	0.13046	0.144544	0.90256	0.36676	1	0.106145	0.165554	0.64115	0.521425	1	JAM3	protein-coding
ENSG00000174080	3332.6	0.125102	0.170462	0.733901	0.463009	1	-0.0684096	0.19523	-0.350405	0.726035	1	0.32527	0.170314	1.90982	0.0561559	1	0.192085	0.170487	1.12668	0.259876	1	0.171821	0.195231	0.880092	0.37881	1	CTSF	protein-coding
ENSG00000074527	3464.74	-0.153773	0.432098	-0.355874	0.721935	1	0.248457	0.494986	0.501947	0.615705	1	-0.228845	0.432067	-0.529652	0.596353	1	0.176156	0.432046	0.407726	0.683475	1	0.735115	0.494939	1.48526	0.137474	1	NTN4	protein-coding
ENSG00000010810	3335.3	-0.0226352	0.138539	-0.163384	0.870216	1	-0.173191	0.158623	-1.09184	0.274901	1	-0.0349495	0.13846	-0.252415	0.80072	1	0.0689677	0.138566	0.497725	0.618678	1	0.0176779	0.158666	0.111416	0.911286	1	FYN	protein-coding
ENSG00000103196	3384.78	-0.192361	0.187413	-1.0264	0.304704	1	-0.0575224	0.214628	-0.26801	0.788691	1	0.0499367	0.187224	0.266722	0.789683	1	0.389013	0.187211	2.07795	0.0377143	0.8112	0.572562	0.214434	2.67011	0.00758253	0.536633	CRISPLD2	protein-coding
ENSG00000136235	3360.26	0.0404328	0.204058	0.198143	0.842933	1	0.233515	0.233547	0.999862	0.317377	1	0.0695117	0.203987	0.340765	0.73328	1	0.707577	0.203891	3.47038	0.000519731	0.0331151	-0.246662	0.233921	-1.05447	0.291668	1	GPNMB	protein-coding
ENSG00000128591	3480.68	-0.428774	0.270524	-1.58497	0.112973	0.783749	0.25644	0.309766	0.827851	0.407755	1	-0.380428	0.270412	-1.40685	0.159472	1	0.13069	0.270345	0.483417	0.6288	1	0.438189	0.309786	1.41449	0.157219	1	FLNC	protein-coding
ENSG00000164091	3363.25	-0.190605	0.1097	-1.73751	0.0822973	0.708567	-0.139441	0.125564	-1.11052	0.266775	1	-0.150826	0.109554	-1.37672	0.168597	1	-0.0755982	0.109696	-0.689159	0.490723	1	-0.0462515	0.125705	-0.367935	0.712922	1	WDR82	protein-coding
ENSG00000136758	3349.16	-0.0304725	0.141984	-0.21462	0.830064	1	0.0625379	0.162567	0.384689	0.700468	1	-0.0359335	0.141888	-0.253252	0.800073	1	0.0216939	0.142005	0.152768	0.878581	1	0.0909774	0.162717	0.559115	0.576083	1	YME1L1	protein-coding
ENSG00000163629	3355.15	0.156321	0.192157	0.813504	0.415929	1	0.0208698	0.220129	0.094807	0.924468	1	-0.13071	0.192187	-0.680118	0.49643	1	0.228987	0.192168	1.1916	0.233419	1	-0.0722474	0.220308	-0.327937	0.742959	1	PTPN13	protein-coding
ENSG00000164687	3269.73	0.138366	0.258466	0.535335	0.592418	1	0.0477452	0.29598	0.161312	0.871847	1	0.35093	0.258375	1.35822	0.174394	1	0.063151	0.258541	0.24426	0.80703	1	-0.114241	0.296138	-0.38577	0.699667	1	FABP5	protein-coding
ENSG00000159658	3365.68	0.205658	0.156448	1.31455	0.188661	0.916253	-0.00237175	0.17927	-0.0132301	0.989444	1	0.0713152	0.156422	0.455917	0.64845	1	0.380156	0.156419	2.43036	0.0150837	0.486465	0.145985	0.17934	0.814011	0.415639	1	EFCAB14	protein-coding
ENSG00000182957	3283.63	0.439363	0.200274	2.19381	0.0282491	0.451611	0.276336	0.229242	1.20543	0.228035	1	0.416536	0.200236	2.08023	0.0375046	0.89132	0.19473	0.200434	0.97154	0.33128	1	-0.208458	0.229611	-0.907878	0.363943	1	SPATA13	protein-coding
ENSG00000143333	3302.44	-0.306326	0.230841	-1.327	0.184508	0.907803	-0.561924	0.264275	-2.12628	0.0334798	0.777587	-0.308982	0.230803	-1.33873	0.180659	1	-0.108978	0.230852	-0.472067	0.636879	1	-0.577992	0.264398	-2.18607	0.0288104	1	RGS16	protein-coding
ENSG00000130066	3348.52	-0.270263	0.140121	-1.92879	0.0537572	0.599131	-0.356835	0.160427	-2.22429	0.0261292	0.677321	-0.210551	0.139997	-1.50397	0.132589	1	0.0846909	0.140006	0.604908	0.54524	1	0.32789	0.16016	2.04726	0.0406325	1	SAT1	protein-coding
ENSG00000138834	3295.07	0.202993	0.185347	1.0952	0.273428	1	0.02102	0.212149	0.0990812	0.921074	1	-0.150995	0.185431	-0.814293	0.415477	1	-0.0533858	0.185534	-0.287742	0.773544	1	-0.350871	0.212471	-1.65138	0.0986605	1	MAPK8IP3	protein-coding
ENSG00000166888	3335.34	-0.0458944	0.150543	-0.304858	0.760474	1	-0.201619	0.172441	-1.16921	0.24232	1	-0.0231833	0.150456	-0.154087	0.877541	1	0.0273415	0.150571	0.181585	0.855908	1	-0.129644	0.172568	-0.751266	0.452493	1	STAT6	protein-coding
ENSG00000047410	3327.53	-0.0482864	0.180506	-0.267505	0.78908	1	-0.0995454	0.206778	-0.481412	0.630224	1	-0.148573	0.180468	-0.823266	0.410357	1	-0.022057	0.180536	-0.122175	0.90276	1	-0.125949	0.206934	-0.608644	0.542761	1	TPR	protein-coding
ENSG00000185359	3311.41	0.0226603	0.119217	0.190075	0.84925	1	-0.0821272	0.136404	-0.602088	0.547115	1	-0.100266	0.119192	-0.841212	0.400229	1	-0.0205026	0.119337	-0.171804	0.863592	1	-0.120206	0.136634	-0.87977	0.378984	1	HGS	protein-coding
ENSG00000114554	3353.63	-0.0782964	0.163293	-0.479484	0.631594	1	0.0322939	0.187047	0.172651	0.862926	1	-0.107649	0.163213	-0.659563	0.509535	1	-0.144944	0.163355	-0.887291	0.374922	1	-0.13252	0.187312	-0.707484	0.479266	1	PLXNA1	protein-coding
ENSG00000152102	3331.41	-0.100019	0.134158	-0.745533	0.45595	1	-0.109667	0.153654	-0.713729	0.475395	1	-0.143652	0.134079	-1.0714	0.283989	1	-0.0091999	0.134166	-0.0685712	0.945331	1	0.0708146	0.153708	0.460709	0.645007	1	FAM168B	protein-coding
ENSG00000169223	3289.14	0.0773674	0.159411	0.485332	0.627441	1	0.211815	0.182398	1.16128	0.245529	1	0.219993	0.159278	1.3812	0.167219	1	-0.0138406	0.159522	-0.0867634	0.93086	1	0.106676	0.182598	0.584215	0.559076	1	LMAN2	protein-coding
ENSG00000170248	3308.16	-0.03418	0.13025	-0.262419	0.792998	1	-0.101931	0.149157	-0.683377	0.494369	1	-0.15708	0.130216	-1.2063	0.227701	1	-0.191357	0.130408	-1.46737	0.142276	1	-0.0923346	0.149336	-0.6183	0.536377	1	PDCD6IP	protein-coding
ENSG00000155096	3286.03	0.0180288	0.137751	0.130879	0.895871	1	-0.0801357	0.157705	-0.508138	0.611357	1	-0.0869452	0.137712	-0.631355	0.527809	1	0.0245818	0.137817	0.178365	0.858436	1	-0.0637823	0.157867	-0.404027	0.686193	1	AZIN1	protein-coding
ENSG00000173726	3307.87	-0.0676098	0.118702	-0.569575	0.568966	1	-0.0104782	0.135856	-0.0771277	0.938522	1	-0.0783959	0.118598	-0.66102	0.508599	1	-0.00273059	0.118732	-0.0229979	0.981652	1	-0.0190939	0.13607	-0.140324	0.888404	1	TOMM20	protein-coding
ENSG00000135052	3263.55	-0.0156844	0.153381	-0.102258	0.918552	1	0.1036	0.175462	0.59044	0.554896	1	0.0281006	0.153287	0.18332	0.854547	1	-0.0901673	0.1535	-0.587411	0.556928	1	0.0215055	0.175659	0.122428	0.90256	1	GOLM1	protein-coding
ENSG00000182944	3283.71	0.00114329	0.113293	0.0100915	0.991948	1	-0.101195	0.129763	-0.779847	0.435481	1	-0.143377	0.113268	-1.26582	0.205579	1	-0.116159	0.113445	-1.02392	0.305872	1	-0.158493	0.130045	-1.21876	0.222936	1	EWSR1	protein-coding
ENSG00000198408	3280.8	-0.0750397	0.136565	-0.549482	0.582675	1	-0.141649	0.156404	-0.905661	0.365115	1	-0.0275628	0.136443	-0.202009	0.839909	1	0.0165496	0.136576	0.121175	0.903552	1	0.082287	0.156424	0.526051	0.598853	1	OGA	protein-coding
ENSG00000134287	3256.69	-0.175865	0.132753	-1.32476	0.185252	0.909382	-0.0822103	0.151872	-0.541311	0.588293	1	0.0205366	0.132562	0.15492	0.876884	1	-0.171647	0.132833	-1.2922	0.196287	1	-0.157141	0.152114	-1.03305	0.301583	1	ARF3	protein-coding
ENSG00000141424	3277.65	0.215274	0.155404	1.38525	0.165976	0.885522	0.10937	0.177956	0.614592	0.538824	1	0.144164	0.155353	0.927974	0.353421	1	0.133819	0.155497	0.860592	0.389463	1	0.0493147	0.17815	0.276816	0.781922	1	SLC39A6	protein-coding
ENSG00000090060	3290.18	-0.117412	0.132612	-0.885379	0.375952	1	-0.121461	0.151872	-0.799758	0.423851	1	-0.114617	0.132508	-0.864985	0.387047	1	-0.0321374	0.132623	-0.242321	0.808531	1	-0.00861982	0.151978	-0.0567175	0.95477	1	PAPOLA	protein-coding
ENSG00000163661	3352.06	0.415192	0.59148	0.701954	0.482708	1	1.41644	0.677512	2.09066	0.036559	0.806787	0.104372	0.591483	0.176457	0.859935	1	0.240199	0.591506	0.406081	0.684683	1	0.470992	0.677714	0.694973	0.487072	1	PTX3	protein-coding
ENSG00000128731	3281.05	-0.0651688	0.1816	-0.358859	0.719701	1	-0.10783	0.207976	-0.518476	0.604126	1	-0.0296243	0.181518	-0.163203	0.870359	1	0.095226	0.181587	0.524411	0.599993	1	-0.0666235	0.208095	-0.320159	0.748848	1	HERC2	protein-coding
ENSG00000104419	3293.21	-0.334399	0.203044	-1.64693	0.0995722	0.754919	-0.612792	0.232654	-2.63392	0.00844046	0.320376	-0.660352	0.203102	-3.25134	0.00114864	0.0629265	-0.523762	0.203176	-2.57787	0.00994101	0.370689	-0.153741	0.232562	-0.661076	0.508563	1	NDRG1	protein-coding
ENSG00000017797	3274.33	-0.294928	0.133403	-2.21081	0.0270489	0.444814	-0.0669438	0.152576	-0.438758	0.660837	1	-0.0614458	0.133169	-0.461414	0.644502	1	0.0332954	0.133277	0.249821	0.802726	1	0.0174464	0.152693	0.114258	0.909033	1	RALBP1	protein-coding
ENSG00000131100	3225.67	0.082746	0.155211	0.53312	0.59395	1	-0.0175439	0.177657	-0.0987515	0.921336	1	0.0834625	0.15514	0.537983	0.590589	1	-0.102972	0.155386	-0.662683	0.507534	1	0.0120649	0.177793	0.0678596	0.945897	1	ATP6V1E1	protein-coding
ENSG00000160691	3276.41	-0.0897543	0.168856	-0.531542	0.595043	1	0.214964	0.193287	1.11215	0.266074	1	-0.142436	0.168795	-0.843843	0.398757	1	-0.183615	0.168944	-1.08684	0.277108	1	-0.0299382	0.193567	-0.154665	0.877085	1	SHC1	protein-coding
ENSG00000225630	3225.09	0.00511468	0.253251	0.0201961	0.983887	1	0.12402	0.289849	0.427879	0.668739	1	-0.277639	0.253326	-1.09597	0.27309	1	0.0191907	0.253338	0.0757514	0.939617	1	-0.50893	0.290358	-1.75277	0.0796423	1	MTND2P28	pseudo
ENSG00000105520	3237.07	0.189025	0.117786	1.60482	0.108535	0.776457	0.159381	0.134791	1.18243	0.237035	1	0.220469	0.117662	1.87375	0.0609652	1	0.194379	0.117855	1.6493	0.0990867	1	0.122195	0.135032	0.904934	0.365501	1	PLPPR2	protein-coding
ENSG00000165458	3264.13	0.0229847	0.128486	0.178889	0.858025	1	-0.170589	0.147282	-1.15824	0.246766	1	-0.0919028	0.128442	-0.715521	0.474287	1	-0.0415602	0.128579	-0.323227	0.746524	1	-0.0825492	0.14742	-0.559958	0.575508	1	INPPL1	protein-coding
ENSG00000099341	3234.75	-0.0284253	0.166696	-0.170522	0.8646	1	0.0941691	0.190824	0.493486	0.62167	1	-0.0467377	0.166627	-0.280493	0.779099	1	-0.196401	0.166833	-1.17723	0.239102	1	-0.0347117	0.19104	-0.181699	0.855819	1	PSMD8	protein-coding
ENSG00000151388	3293.96	0.648457	0.523735	1.23814	0.215665	0.950237	1.00355	0.599977	1.67266	0.0943952	1	0.427849	0.523727	0.81693	0.413968	1	0.476946	0.523761	0.910617	0.362497	1	0.388327	0.600169	0.64703	0.517613	1	ADAMTS12	protein-coding
ENSG00000186469	3189.73	0.480418	0.214916	2.23537	0.0253929	0.432494	0.128785	0.246064	0.52338	0.60071	1	0.221607	0.214956	1.03094	0.30257	1	0.220246	0.21508	1.02402	0.305826	1	0.0534263	0.246213	0.216992	0.828215	1	GNG2	protein-coding
ENSG00000147027	3247.44	0.208412	0.152276	1.36865	0.171109	0.89566	0.332459	0.174355	1.9068	0.0565466	0.998829	0.216096	0.152161	1.42017	0.155557	1	0.414922	0.152205	2.72607	0.00640936	0.271606	0.341593	0.174511	1.95743	0.0502965	1	TMEM47	protein-coding
ENSG00000103034	3159.87	-0.0242839	0.217323	-0.111741	0.911029	1	-0.206125	0.248518	-0.829416	0.406869	1	-0.0251205	0.217293	-0.115607	0.907964	1	-0.339951	0.217638	-1.562	0.118287	1	-0.424256	0.248725	-1.70573	0.0880592	1	NDRG4	protein-coding
ENSG00000106546	3231.12	0.0441798	0.152004	0.29065	0.771319	1	-0.00272876	0.174122	-0.0156716	0.987496	1	0.154584	0.151863	1.01792	0.308714	1	0.168038	0.151989	1.10559	0.268903	1	0.186505	0.174164	1.07086	0.284231	1	AHR	protein-coding
ENSG00000132334	3231.6	0.0215169	0.148071	0.145315	0.884462	1	-0.0597436	0.169583	-0.352298	0.724615	1	-0.00808633	0.147998	-0.0546383	0.956427	1	0.0957962	0.148093	0.646867	0.517718	1	0.00175214	0.169716	0.010324	0.991763	1	PTPRE	protein-coding
ENSG00000183741	3243.82	-0.0567211	0.153252	-0.370117	0.711296	1	0.088567	0.175426	0.50487	0.61365	1	0.0055842	0.153136	0.0364657	0.970911	1	0.0618968	0.153248	0.4039	0.686286	1	0.0984941	0.175582	0.560957	0.574827	1	CBX6	protein-coding
ENSG00000065154	3219.88	-0.209973	0.136904	-1.53373	0.125096	0.811004	-0.124949	0.156643	-0.797667	0.425064	1	-0.104002	0.136752	-0.760521	0.446943	1	-0.0807206	0.136904	-0.589614	0.55545	1	-0.0404865	0.156759	-0.258271	0.796198	1	OAT	protein-coding
ENSG00000077157	3236.47	-0.073085	0.196207	-0.37249	0.709528	1	-0.258889	0.224783	-1.15173	0.249431	1	-0.135436	0.196158	-0.690445	0.489914	1	0.297176	0.196116	1.5153	0.129695	1	-0.154685	0.224862	-0.68791	0.491509	1	PPP1R12B	protein-coding
ENSG00000099622	3215.04	-0.0602702	0.14496	-0.415771	0.677578	1	-0.14063	0.165959	-0.847376	0.396785	1	-0.0501619	0.14487	-0.346255	0.729151	1	0.0753299	0.144962	0.519653	0.603305	1	0.0261469	0.16602	0.157493	0.874856	1	CIRBP	protein-coding
ENSG00000090006	3227.64	0.255598	0.157742	1.62035	0.105156	0.769252	-0.0775704	0.18086	-0.428898	0.667998	1	0.187929	0.157691	1.19175	0.233358	1	-0.0543177	0.157933	-0.343929	0.730899	1	-0.0284252	0.181011	-0.157035	0.875217	1	LTBP4	protein-coding
ENSG00000134982	3213.83	-0.0368671	0.226438	-0.162813	0.870666	1	-0.196741	0.259334	-0.75864	0.448068	1	-0.187351	0.226432	-0.827403	0.408009	1	0.177297	0.226418	0.783053	0.433596	1	-0.122621	0.259411	-0.472692	0.636433	1	APC	protein-coding
ENSG00000111530	3227.69	0.363083	0.164849	2.20252	0.0276285	0.445992	0.15639	0.188881	0.827982	0.40768	1	0.163043	0.164849	0.989048	0.32264	1	0.240877	0.164943	1.46036	0.14419	1	0.136645	0.189055	0.722779	0.469816	1	CAND1	protein-coding
ENSG00000089154	3248.89	0.0268106	0.162702	0.164783	0.869115	1	-0.0292149	0.186416	-0.156719	0.875466	1	-0.146022	0.162686	-0.897572	0.369414	1	0.0281793	0.16274	0.173155	0.86253	1	0.0143398	0.18655	0.0768684	0.938728	1	GCN1	protein-coding
ENSG00000132670	3201.04	-0.212606	0.171396	-1.24044	0.214811	0.94919	-0.294664	0.19617	-1.50208	0.133076	1	-0.137438	0.171298	-0.802334	0.42236	1	-0.116234	0.171434	-0.678012	0.497764	1	-0.183467	0.196253	-0.934851	0.349865	1	PTPRA	protein-coding
ENSG00000141551	3186.53	-0.0363714	0.146831	-0.247709	0.80436	1	-0.0294421	0.16806	-0.175188	0.860932	1	-0.138326	0.146796	-0.942303	0.346038	1	-0.178626	0.146982	-1.21529	0.224257	1	-0.118162	0.168283	-0.702164	0.482577	1	CSNK1D	protein-coding
ENSG00000134324	3184.51	0.375245	0.165274	2.27043	0.0231813	0.40822	0.129305	0.189202	0.683424	0.494339	1	0.0135759	0.165363	0.0820976	0.934569	1	0.153751	0.16545	0.929292	0.352738	1	0.0814761	0.189377	0.430233	0.667026	1	LPIN1	protein-coding
ENSG00000092148	3225.97	-0.10001	0.171321	-0.58376	0.559382	1	-0.0322775	0.196176	-0.164534	0.869311	1	-0.108347	0.171242	-0.632713	0.526921	1	0.0781237	0.17129	0.456089	0.648326	1	0.000352297	0.196303	0.00179466	0.998568	1	HECTD1	protein-coding
ENSG00000171863	3202.28	0.00697163	0.208198	0.0334856	0.973287	1	0.185097	0.238405	0.776396	0.437515	1	0.140321	0.208092	0.674321	0.500107	1	-0.0504468	0.20826	-0.24223	0.808602	1	0.0210896	0.238606	0.0883867	0.929569	1	RPS7	protein-coding
ENSG00000257923	3214.43	-0.0389765	0.129209	-0.301654	0.762916	1	0.0351659	0.147911	0.23775	0.812075	1	-0.029654	0.129096	-0.229706	0.818321	1	0.0276245	0.129231	0.21376	0.830734	1	0.165161	0.148005	1.11591	0.264459	1	CUX1	protein-coding
ENSG00000135069	3278.11	0.086514	0.263095	0.328832	0.742282	1	0.656525	0.301291	2.17904	0.0293288	0.725573	0.103313	0.263017	0.3928	0.694467	1	-0.00512088	0.263133	-0.0194612	0.984473	1	0.355975	0.301506	1.18066	0.237739	1	PSAT1	protein-coding
ENSG00000102531	3214.43	0.183329	0.175772	1.04299	0.296953	1	-0.157613	0.201445	-0.782413	0.433972	1	-0.149381	0.175829	-0.849583	0.395557	1	0.193267	0.175815	1.09927	0.271652	1	0.0429392	0.201476	0.213123	0.831231	1	FNDC3A	protein-coding
ENSG00000068615	3128.68	0.217797	0.223192	0.97583	0.329149	1	-0.127328	0.25527	-0.498798	0.617922	1	0.0794924	0.22322	0.356117	0.721753	1	-0.158582	0.223522	-0.709468	0.478034	1	-0.293936	0.255457	-1.15063	0.249885	1	REEP1	protein-coding
ENSG00000151414	3238.79	-0.0216222	0.191798	-0.112734	0.910241	1	0.269594	0.219614	1.22758	0.219605	1	-0.150924	0.191759	-0.78705	0.431252	1	0.155729	0.191755	0.812125	0.41672	1	0.139895	0.219809	0.636436	0.524492	1	NEK7	protein-coding
ENSG00000159069	3191.63	-0.021149	0.1246	-0.169736	0.865218	1	-0.0587028	0.142621	-0.411601	0.680632	1	-0.101202	0.124542	-0.812591	0.416453	1	-0.21171	0.1248	-1.69639	0.0898114	1	-0.14973	0.142891	-1.04786	0.294703	1	FBXW5	protein-coding
ENSG00000141433	3106.56	0.21071	0.584933	0.360229	0.718676	1	-0.204317	0.669032	-0.305392	0.760068	1	0.0654162	0.585025	0.111818	0.910968	1	-1.01525	0.586361	-1.73144	0.0833729	1	-0.639555	0.669136	-0.955793	0.339177	1	ADCYAP1	protein-coding
ENSG00000139116	3139.61	0.0189074	0.16644	0.113599	0.909555	1	-0.252691	0.190235	-1.32831	0.184075	1	-0.158361	0.166486	-0.951199	0.341504	1	-0.0977641	0.16666	-0.586609	0.557466	1	-0.391635	0.190468	-2.05617	0.0397665	1	KIF21A	protein-coding
ENSG00000122026	3193.74	-0.144866	0.263598	-0.549571	0.582614	1	-0.0462581	0.301937	-0.153204	0.878237	1	0.100937	0.263487	0.383081	0.70166	1	-0.359652	0.2637	-1.36387	0.17261	1	-0.0910906	0.302055	-0.30157	0.76298	1	RPL21	protein-coding
ENSG00000124570	3159.24	0.327187	0.120373	2.7181	0.00656582	0.186268	0.419168	0.137656	3.04505	0.00232641	0.121201	0.377149	0.120247	3.13645	0.00171009	0.088724	0.0248257	0.120649	0.205768	0.836973	1	0.0639714	0.13815	0.463056	0.643324	1	SERPINB6	protein-coding
ENSG00000088986	3159.77	0.244979	0.191637	1.27835	0.201125	0.93383	0.16179	0.219472	0.737179	0.461014	1	0.232559	0.19158	1.2139	0.224786	1	-0.00461826	0.191788	-0.0240799	0.980789	1	0.0184001	0.219685	0.0837568	0.93325	1	DYNLL1	protein-coding
ENSG00000137497	3194.39	-0.208173	0.160208	-1.29939	0.193809	0.92345	-0.264336	0.183434	-1.44104	0.149573	1	-0.0445259	0.160059	-0.278184	0.780871	1	-0.0123793	0.160183	-0.0772821	0.938399	1	-0.150158	0.18353	-0.818168	0.413262	1	NUMA1	protein-coding
ENSG00000100320	3224.16	-0.116445	0.144405	-0.806374	0.420027	1	-0.0494617	0.165384	-0.299073	0.764885	1	-0.184334	0.144337	-1.27711	0.201564	1	-0.000974536	0.144395	-0.00674911	0.994615	1	0.110298	0.165452	0.666645	0.504999	1	RBFOX2	protein-coding
ENSG00000117394	3295.19	-0.131496	0.236901	-0.555067	0.578849	1	0.0122152	0.271421	0.0450045	0.964104	1	-0.483349	0.23694	-2.03996	0.041354	0.934056	-0.123533	0.236915	-0.521423	0.602072	1	0.415242	0.271362	1.53021	0.125964	1	SLC2A1	protein-coding
ENSG00000140943	3215.3	0.0165116	0.113641	0.145296	0.884477	1	0.0105621	0.130169	0.0811414	0.935329	1	-0.0342984	0.113543	-0.302073	0.762597	1	0.134573	0.113623	1.18437	0.236265	1	0.186647	0.130239	1.4331	0.151828	1	MBTPS1	protein-coding
ENSG00000085662	3164.54	0.0513755	0.15264	0.336579	0.736434	1	0.146178	0.174715	0.836668	0.402779	1	0.273382	0.152452	1.79323	0.0729365	1	0.162912	0.152638	1.06731	0.285833	1	0.189524	0.174851	1.08392	0.2784	1	AKR1B1	protein-coding
ENSG00000160216	3163.46	-0.0318779	0.109219	-0.291872	0.770384	1	-0.0249102	0.124904	-0.199434	0.841923	1	0.00363358	0.109084	0.03331	0.973427	1	-0.0828664	0.109353	-0.757786	0.448579	1	-0.147924	0.125248	-1.18104	0.237585	1	AGPAT3	protein-coding
ENSG00000102996	3161.73	-0.0299051	0.157426	-0.189963	0.849338	1	-0.110309	0.180179	-0.61222	0.540392	1	0.11928	0.157286	0.758367	0.448232	1	-0.0576848	0.157531	-0.36618	0.714231	1	0.279111	0.180109	1.54968	0.121219	1	MMP15	protein-coding
ENSG00000106484	3118.41	0.743155	0.274726	2.70507	0.00682893	0.1916	1.44974	0.31453	4.60923	4.04e-06	0.000666996	0.68537	0.274695	2.49503	0.0125948	0.456701	-0.140379	0.275054	-0.510367	0.609795	1	-0.550435	0.315647	-1.74383	0.0811888	1	MEST	protein-coding
ENSG00000142166	3142.98	0.0353111	0.137899	0.256064	0.797901	1	-0.0333861	0.157793	-0.211582	0.832433	1	0.152501	0.137751	1.10707	0.268262	1	0.148308	0.137916	1.07535	0.282219	1	-0.0205629	0.157967	-0.130173	0.89643	1	IFNAR1	protein-coding
ENSG00000197321	3144.45	-0.210558	0.168188	-1.25192	0.210599	0.945206	-0.423959	0.192426	-2.20323	0.0275787	0.701246	-0.247594	0.168136	-1.47258	0.140864	1	0.0174113	0.168172	0.103533	0.91754	1	-0.326612	0.192514	-1.69656	0.0897794	1	SVIL	protein-coding
ENSG00000056097	3177.16	0.0514599	0.128792	0.399557	0.689483	1	-0.0246888	0.147492	-0.167391	0.867062	1	0.036047	0.128695	0.280097	0.779403	1	0.0773893	0.128841	0.600656	0.548069	1	0.129999	0.147567	0.880951	0.378345	1	ZFR	protein-coding
ENSG00000131626	3182.28	-0.194977	0.166244	-1.17284	0.240861	0.976509	-0.257773	0.190431	-1.35362	0.175856	1	-0.172711	0.166146	-1.03951	0.298567	1	0.210815	0.166114	1.26909	0.204408	1	-0.0720416	0.190475	-0.378221	0.705267	1	PPFIA1	protein-coding
ENSG00000139514	3222.54	-0.141384	0.198585	-0.711954	0.476493	1	-0.0133693	0.227449	-0.0587795	0.953128	1	-0.249734	0.198545	-1.25782	0.208457	1	0.118012	0.19852	0.59446	0.552204	1	0.187114	0.227475	0.822572	0.410752	1	SLC7A1	protein-coding
ENSG00000139364	3067.08	0.697692	0.402699	1.73254	0.0831775	0.711305	0.246375	0.461152	0.534261	0.593161	1	0.710046	0.40268	1.7633	0.0778494	1	-0.227414	0.403024	-0.564268	0.572572	1	-0.742429	0.461532	-1.60862	0.1077	1	TMEM132B	protein-coding
ENSG00000139645	3182.39	-0.0132577	0.226431	-0.0585509	0.95331	1	0.0377806	0.259343	0.145678	0.884176	1	-0.0975163	0.226398	-0.430729	0.666665	1	-0.155241	0.226519	-0.685334	0.493133	1	-0.0563935	0.259496	-0.217319	0.827959	1	ANKRD52	protein-coding
ENSG00000125827	3136.67	0.0228505	0.157435	0.145143	0.884598	1	-0.38424	0.180248	-2.13173	0.0330291	0.772519	-0.217232	0.157487	-1.37936	0.167783	1	-0.241762	0.157688	-1.53317	0.125235	1	-0.229911	0.180315	-1.27505	0.202291	1	TMX4	protein-coding
ENSG00000112335	3166.19	-0.189946	0.129049	-1.47189	0.141051	0.845177	-0.0319449	0.14766	-0.216342	0.828721	1	-0.0544779	0.128867	-0.422746	0.672481	1	-0.113165	0.12907	-0.876772	0.380611	1	-0.0622745	0.147881	-0.421113	0.673673	1	SNX3	protein-coding
ENSG00000143776	3163.98	-0.0814577	0.169315	-0.481103	0.630443	1	0.0139382	0.193819	0.0719134	0.942671	1	-0.157878	0.169266	-0.932722	0.350964	1	0.137557	0.169272	0.81264	0.416425	1	-0.0349412	0.193995	-0.180114	0.857063	1	CDC42BPA	protein-coding
ENSG00000145592	3169.07	-0.188891	0.216776	-0.871364	0.383555	1	0.16445	0.248184	0.66261	0.50758	1	0.0518038	0.21663	0.239135	0.811001	1	-0.132332	0.216792	-0.610412	0.541589	1	0.0821918	0.248335	0.330972	0.740666	1	RPL37	protein-coding
ENSG00000119537	3132.92	0.045281	0.148761	0.304386	0.760834	1	-0.103063	0.170318	-0.605122	0.545098	1	-0.0219682	0.148712	-0.147723	0.882562	1	-0.0291349	0.148879	-0.195695	0.844849	1	0.076334	0.170368	0.448055	0.654114	1	KDSR	protein-coding
ENSG00000178573	3136.4	0.213981	0.228769	0.935357	0.349604	1	-0.137772	0.262102	-0.525641	0.599138	1	0.0396712	0.228769	0.173412	0.862328	1	0.168545	0.228828	0.736559	0.46139	1	0.0238759	0.262145	0.091079	0.92743	1	MAF	protein-coding
ENSG00000087074	3133.9	-0.0257313	0.159603	-0.161221	0.871919	1	-0.073084	0.18269	-0.400044	0.689124	1	0.00573602	0.159509	0.0359606	0.971314	1	0.0505206	0.159635	0.316475	0.751642	1	0.064669	0.182758	0.35385	0.723451	1	PPP1R15A	protein-coding
ENSG00000105953	3146.32	-0.0790115	0.143145	-0.551968	0.58097	1	-0.0107739	0.16385	-0.0657546	0.947573	1	-0.0377306	0.143029	-0.263796	0.791937	1	-0.038823	0.143187	-0.271135	0.786287	1	0.000722829	0.164017	0.00440704	0.996484	1	OGDH	protein-coding
ENSG00000124201	3144.52	0.116013	0.158859	0.730293	0.465211	1	-0.249813	0.182036	-1.37233	0.169961	1	-0.0779574	0.158868	-0.490704	0.623636	1	-0.103923	0.159031	-0.653477	0.513449	1	-0.293055	0.182245	-1.60803	0.107829	1	ZNFX1	protein-coding
ENSG00000168710	3164.55	0.0847365	0.137291	0.617204	0.5371	1	0.0588444	0.157209	0.374308	0.708175	1	-0.0847752	0.137278	-0.617543	0.536877	1	0.0916013	0.137346	0.666936	0.504813	1	-0.00650811	0.157446	-0.0413354	0.967029	1	AHCYL1	protein-coding
ENSG00000099783	3149.5	0.0712724	0.122192	0.583281	0.559704	1	-0.0267238	0.139993	-0.190893	0.848609	1	0.0894565	0.122078	0.732784	0.46369	1	-0.074872	0.122352	-0.61194	0.540578	1	-0.0990164	0.140292	-0.705788	0.48032	1	HNRNPM	protein-coding
ENSG00000023516	3156.26	0.0425099	0.188704	0.225273	0.821767	1	-0.118972	0.216162	-0.550381	0.582058	1	-0.140615	0.188703	-0.745168	0.45617	1	0.176324	0.1887	0.93441	0.350092	1	-0.0357365	0.216256	-0.165251	0.868746	1	AKAP11	protein-coding
ENSG00000266028	3121.92	-0.0664579	0.131887	-0.5039	0.614331	1	0.0422733	0.150784	0.280356	0.779205	1	-0.11335	0.131816	-0.85991	0.389838	1	0.0337256	0.131915	0.255661	0.798213	1	-0.0647056	0.151041	-0.428398	0.668362	1	SRGAP2	protein-coding
ENSG00000145685	3130.41	0.0259342	0.15096	0.171795	0.863599	1	0.0380303	0.172721	0.220184	0.825728	1	0.0568537	0.150862	0.376859	0.706278	1	0.16071	0.150966	1.06454	0.287082	1	0.0589158	0.172868	0.340814	0.733243	1	LHFPL2	protein-coding
ENSG00000125107	3157.4	-0.0686695	0.180539	-0.380357	0.70368	1	0.025879	0.206744	0.125174	0.900386	1	-0.211991	0.180512	-1.17439	0.240241	1	0.19261	0.180472	1.06726	0.285854	1	0.03665	0.206878	0.177157	0.859385	1	CNOT1	protein-coding
ENSG00000169756	3146.84	0.378344	0.174047	2.1738	0.0297204	0.466433	0.458661	0.199327	2.30105	0.021389	0.596959	0.252662	0.174013	1.45198	0.146508	1	0.262058	0.17413	1.50496	0.132335	1	0.244529	0.199609	1.22504	0.22056	1	LIMS1	protein-coding
ENSG00000196531	3118.51	-0.0573787	0.172346	-0.332928	0.739188	1	0.146926	0.197233	0.744937	0.45631	1	0.177813	0.172175	1.03275	0.301723	1	-0.037615	0.172397	-0.218188	0.827282	1	0.0896204	0.19741	0.453982	0.649842	1	NACA	protein-coding
ENSG00000103855	3156.79	0.0258472	0.157147	0.164478	0.869355	1	0.0299873	0.17999	0.166606	0.86768	1	0.0498408	0.157051	0.317355	0.750974	1	-0.0923161	0.157256	-0.587042	0.557175	1	0.0354111	0.180155	0.196559	0.844173	1	CD276	protein-coding
ENSG00000089053	3127.61	-0.0280852	0.141422	-0.198591	0.842582	1	-0.119574	0.16191	-0.738517	0.4602	1	-0.0708844	0.141349	-0.501487	0.616029	1	0.156387	0.141392	1.10605	0.268704	1	-0.0471989	0.16204	-0.29128	0.770838	1	ANAPC5	protein-coding
ENSG00000163041	3121.53	0.0475249	0.145873	0.325797	0.744578	1	0.277507	0.166879	1.66292	0.096328	1	0.239961	0.14569	1.64707	0.0995433	1	0.111411	0.1459	0.763616	0.445096	1	0.165896	0.167129	0.992626	0.320892	1	H3-3A	protein-coding
ENSG00000077235	3130.63	0.00337875	0.129816	0.0260272	0.979236	1	-0.0378579	0.148649	-0.254679	0.798971	1	-0.0601792	0.129747	-0.463821	0.642776	1	-0.0374953	0.129908	-0.288629	0.772865	1	-0.0187586	0.148835	-0.126037	0.899703	1	GTF3C1	protein-coding
ENSG00000111912	3114.24	0.0971576	0.161101	0.603083	0.546453	1	-0.20938	0.184467	-1.13506	0.256352	1	-0.315873	0.161226	-1.95919	0.0500908	1	-0.194645	0.161338	-1.20645	0.227646	1	-0.17015	0.1846	-0.921726	0.356672	1	NCOA7	protein-coding
ENSG00000006712	3073.6	0.34629	0.206514	1.67684	0.0935745	0.737469	0.261355	0.236468	1.10525	0.269052	1	0.590179	0.20638	2.85967	0.00424086	0.193275	0.255839	0.206598	1.23834	0.215589	1	0.0811019	0.236692	0.342647	0.731864	1	PAF1	protein-coding
ENSG00000129625	3118.51	0.289461	0.163262	1.77298	0.0762317	0.682898	0.173926	0.186936	0.930403	0.352162	1	0.197649	0.163229	1.21087	0.225946	1	-0.0285744	0.163481	-0.174787	0.861247	1	-0.0147687	0.187214	-0.0788868	0.937123	1	REEP5	protein-coding
ENSG00000068323	3125.01	-0.32467	0.157468	-2.06181	0.0392257	0.528683	-0.12705	0.18015	-0.705244	0.480658	1	-0.150818	0.157297	-0.958807	0.337656	1	-0.0875056	0.157415	-0.555891	0.578285	1	-0.131965	0.180311	-0.731878	0.464243	1	TFE3	protein-coding
ENSG00000171303	25.7329	3.0713	1.12761	2.72372	0.00645514	0.184027	0.716476	1.25774	0.569652	0.568914	1	1.0995	1.1471	0.958502	0.33781	1	-1.13208	1.23615	-0.915809	0.359767	1	-0.708689	1.29229	-0.548396	0.58342	1	ADGRG5	protein-coding
ENSG00000108349	3126.29	-0.0643245	0.12647	-0.508613	0.611023	1	0.0600951	0.144614	0.415556	0.677735	1	0.00380095	0.126323	0.0300892	0.975996	1	0.162012	0.12641	1.28164	0.199969	1	0.0630317	0.144805	0.435288	0.663354	1	CASC3	protein-coding
ENSG00000048828	3170.02	-0.10231	0.147154	-0.695259	0.486893	1	0.120007	0.168455	0.712399	0.476218	1	-0.096604	0.14704	-0.656991	0.511187	1	0.140731	0.147068	0.956906	0.338615	1	0.173395	0.168592	1.02849	0.30372	1	FAM120A	protein-coding
ENSG00000149294	3083.55	0.0682532	0.206826	0.330003	0.741398	1	-0.146967	0.23667	-0.620978	0.534614	1	0.00581532	0.206805	0.0281199	0.977567	1	0.011621	0.206949	0.0561539	0.955219	1	-0.197779	0.236815	-0.835166	0.403624	1	NCAM1	protein-coding
ENSG00000112139	3115.98	0.114671	0.214431	0.534771	0.592808	1	0.0814077	0.24562	0.331438	0.740314	1	0.235079	0.214313	1.0969	0.272687	1	0.388629	0.214361	1.81296	0.0698375	1	0.194319	0.245684	0.79093	0.428985	1	MDGA1	protein-coding
ENSG00000147162	3146.48	0.100503	0.225849	0.445002	0.656318	1	-0.171551	0.258801	-0.662869	0.507415	1	-0.295181	0.225912	-1.30662	0.191342	1	0.169906	0.22586	0.752263	0.451893	1	-0.18815	0.258935	-0.726629	0.467453	1	OGT	protein-coding
ENSG00000170540	3092.22	0.191888	0.157726	1.21659	0.223761	0.960054	-0.0606858	0.180606	-0.336012	0.736862	1	0.105747	0.157694	0.670582	0.502487	1	0.0258501	0.157889	0.163724	0.869949	1	-0.0567816	0.180773	-0.314104	0.753442	1	ARL6IP1	protein-coding
ENSG00000187079	3178.2	-0.346339	0.217696	-1.59093	0.111625	0.781792	0.151331	0.249223	0.60721	0.543712	1	-0.353888	0.217611	-1.62624	0.103898	1	0.06247	0.217569	0.287128	0.774014	1	0.122692	0.249348	0.49205	0.622684	1	TEAD1	protein-coding
ENSG00000157570	3107.1	0.132777	0.143279	0.926703	0.354081	1	0.119817	0.163835	0.731327	0.464579	1	0.208899	0.143152	1.45928	0.144489	1	0.445165	0.143197	3.10876	0.00187872	0.0982628	0.641065	0.163677	3.91665	8.98e-05	0.0287432	TSPAN18	protein-coding
ENSG00000145555	3138.81	-0.131612	0.231515	-0.568482	0.569708	1	-0.240666	0.265229	-0.907391	0.3642	1	-0.301954	0.231504	-1.30431	0.192127	1	0.0735411	0.231482	0.317697	0.750715	1	0.129788	0.265173	0.489445	0.624527	1	MYO10	protein-coding
ENSG00000033627	3060.38	0.0959229	0.172902	0.554783	0.579043	1	0.107151	0.197758	0.541828	0.587937	1	0.0914796	0.172845	0.529257	0.596627	1	-0.109338	0.173109	-0.631615	0.527639	1	-0.199481	0.198074	-1.0071	0.313885	1	ATP6V0A1	protein-coding
ENSG00000160211	3084.14	-0.111572	0.173796	-0.641969	0.520893	1	0.0275795	0.198906	0.138656	0.889722	1	0.155233	0.173615	0.894123	0.371256	1	-0.0435835	0.173826	-0.250731	0.802022	1	-0.273624	0.199247	-1.37329	0.169662	1	G6PD	protein-coding
ENSG00000134313	3117.26	0.0711796	0.172433	0.412796	0.679756	1	-0.101574	0.197516	-0.514257	0.607072	1	-0.101568	0.172428	-0.589046	0.55583	1	0.136272	0.172459	0.790166	0.429431	1	0.0184017	0.197596	0.0931281	0.925802	1	KIDINS220	protein-coding
ENSG00000133424	3067.4	0.209589	0.138012	1.51863	0.128856	0.817645	0.120296	0.157857	0.762058	0.446025	1	0.278448	0.137895	2.01928	0.043458	0.950352	0.144757	0.138143	1.04788	0.294695	1	0.0247723	0.158109	0.156678	0.875498	1	LARGE1	protein-coding
ENSG00000106538	3099.6	0.149629	0.168937	0.885706	0.375776	1	-0.050641	0.193603	-0.261571	0.793652	1	0.337516	0.16879	1.99962	0.045541	0.978983	-0.0351653	0.16907	-0.207993	0.835234	1	-0.000590757	0.193741	-0.00304921	0.997567	1	RARRES2	protein-coding
ENSG00000049449	3077.63	0.223102	0.186169	1.19839	0.230767	0.967637	0.444504	0.21313	2.0856	0.0370145	0.813462	0.26658	0.186073	1.43266	0.151955	1	0.0202747	0.186295	0.108831	0.913337	1	0.0926545	0.213461	0.434058	0.664246	1	RCN1	protein-coding
ENSG00000104852	3106.28	-0.00616576	0.162238	-0.0380045	0.969684	1	-0.379213	0.185965	-2.03916	0.0414338	0.855397	-0.152852	0.162225	-0.942224	0.346078	1	-0.155551	0.162372	-0.957987	0.338069	1	-0.213517	0.18603	-1.14776	0.251069	1	SNRNP70	protein-coding
ENSG00000185950	3092.21	-0.146111	0.170748	-0.85571	0.392158	1	-0.276116	0.195603	-1.41161	0.158064	1	-0.315188	0.170735	-1.84607	0.0648819	1	-0.099164	0.170778	-0.580661	0.561469	1	-0.312997	0.195786	-1.59867	0.109894	1	IRS2	protein-coding
ENSG00000127314	3093.37	0.087658	0.144589	0.606256	0.544345	1	0.111151	0.165524	0.671507	0.501897	1	0.0281158	0.144523	0.194542	0.845751	1	0.119713	0.144631	0.82771	0.407835	1	0.032735	0.16576	0.197484	0.843448	1	RAP1B	protein-coding
ENSG00000048740	3081.58	0.113005	0.155263	0.727833	0.466716	1	0.0186459	0.177809	0.104864	0.916483	1	0.103233	0.155183	0.665235	0.5059	1	0.116992	0.155321	0.753228	0.451313	1	0.0899683	0.177933	0.505629	0.613117	1	CELF2	protein-coding
ENSG00000231991	3072.41	0.134398	0.182125	0.737944	0.460549	1	0.346361	0.208492	1.66127	0.0966597	1	0.250705	0.182005	1.37747	0.168368	1	-0.0561188	0.182256	-0.307911	0.75815	1	0.128604	0.208749	0.616067	0.53785	1	NA	NA
ENSG00000146701	3064.72	0.11922	0.175538	0.67917	0.49703	1	0.207405	0.200937	1.03219	0.301985	1	0.129551	0.175462	0.738343	0.460306	1	0.0340834	0.175636	0.194057	0.846131	1	-0.00223333	0.201207	-0.0110997	0.991144	1	MDH2	protein-coding
ENSG00000127947	3112.11	-0.0977008	0.139458	-0.700576	0.483567	1	-0.179402	0.159749	-1.12303	0.261426	1	-0.239729	0.13943	-1.71935	0.0855512	1	0.123375	0.1394	0.885048	0.376131	1	0.0626657	0.15976	0.392248	0.694875	1	PTPN12	protein-coding
ENSG00000127483	3084.51	-0.146608	0.128237	-1.14326	0.252931	0.988811	-0.0306185	0.146759	-0.208631	0.834736	1	-0.0940464	0.128095	-0.734195	0.46283	1	-0.0596445	0.12825	-0.465064	0.641886	1	-0.0718007	0.146998	-0.488445	0.625234	1	HP1BP3	protein-coding
ENSG00000170017	3071.06	-0.16586	0.139123	-1.19219	0.233188	0.968874	-0.374107	0.159297	-2.34849	0.0188496	0.550367	-0.189673	0.139052	-1.36405	0.172552	1	-0.195037	0.139236	-1.40076	0.161285	1	-0.351692	0.159481	-2.20523	0.0274378	1	ALCAM	protein-coding
ENSG00000163565	3061.6	0.121869	0.176577	0.690175	0.490084	1	-0.222996	0.202315	-1.10222	0.270367	1	-0.0217222	0.17657	-0.123023	0.902089	1	-0.0939277	0.176743	-0.531438	0.595115	1	-0.119942	0.202416	-0.592554	0.55348	1	IFI16	protein-coding
ENSG00000117592	3080.93	0.132054	0.166879	0.791315	0.42876	1	0.423196	0.191012	2.21555	0.0267225	0.687336	0.296374	0.166724	1.77763	0.075464	1	0.0103529	0.166979	0.0620012	0.950562	1	0.0665346	0.191399	0.347622	0.728124	1	PRDX6	protein-coding
ENSG00000074842	3063.54	0.187219	0.166815	1.12232	0.261728	0.998582	0.290999	0.190953	1.52393	0.127525	1	0.43001	0.166637	2.58053	0.00986499	0.377684	0.149632	0.166883	0.896625	0.369919	1	0.10002	0.191233	0.523026	0.600956	1	MYDGF	protein-coding
ENSG00000106636	3089	-0.0910171	0.130289	-0.69858	0.484814	1	0.0491699	0.149118	0.329739	0.741597	1	-0.0134945	0.130136	-0.103696	0.917411	1	-0.195843	0.13042	-1.50163	0.133194	1	0.0635066	0.149301	0.425359	0.670575	1	YKT6	protein-coding
ENSG00000143753	3069.95	0.135991	0.152455	0.892005	0.37239	1	-0.0664964	0.174662	-0.380715	0.703415	1	0.101211	0.152388	0.664164	0.506585	1	0.0215433	0.152577	0.141197	0.887715	1	0.0578902	0.174756	0.331264	0.740445	1	DEGS1	protein-coding
ENSG00000141503	3054.09	-0.194745	0.139414	-1.39688	0.16245	0.880242	-0.00768538	0.159396	-0.0482156	0.961544	1	-0.120652	0.139282	-0.866244	0.386357	1	-0.0887944	0.139441	-0.636789	0.524263	1	-0.278398	0.159778	-1.74241	0.0814375	1	MINK1	protein-coding
ENSG00000174807	3127.88	0.359994	0.258587	1.39215	0.163876	0.882458	0.830611	0.296175	2.80446	0.00504017	0.218106	0.492204	0.258479	1.90424	0.0568795	1	-0.0982612	0.258767	-0.379728	0.704147	1	-0.190499	0.296919	-0.641587	0.521142	1	CD248	protein-coding
ENSG00000140332	3089.45	-0.207732	0.134882	-1.54011	0.123535	0.807974	-0.22794	0.15443	-1.47601	0.139942	1	-0.209204	0.134771	-1.55229	0.120592	1	0.186405	0.134724	1.38361	0.166478	1	0.166406	0.154325	1.07828	0.280907	1	TLE3	protein-coding
ENSG00000145907	3081.12	-0.271768	0.14668	-1.8528	0.0639108	0.6376	-0.304384	0.168019	-1.81161	0.0700468	1	-0.211621	0.146549	-1.44404	0.148729	1	-0.109993	0.146651	-0.750038	0.453232	1	-0.134293	0.168082	-0.798972	0.424307	1	G3BP1	protein-coding
ENSG00000178104	3066.44	-0.170877	0.160585	-1.06409	0.287288	1	-0.1614	0.183847	-0.877907	0.379994	1	-0.174079	0.160492	-1.08466	0.278071	1	0.233057	0.160449	1.45253	0.146353	1	-0.0260474	0.183921	-0.141623	0.887378	1	PDE4DIP	protein-coding
ENSG00000136842	3012.49	0.175201	0.249672	0.701726	0.48285	1	-0.107548	0.2859	-0.376174	0.706787	1	0.283992	0.249593	1.13782	0.255196	1	0.30288	0.249689	1.21303	0.225118	1	-0.0217169	0.285969	-0.0759416	0.939466	1	TMOD1	protein-coding
ENSG00000110700	3069.9	0.0213035	0.200672	0.106161	0.915455	1	0.198604	0.229765	0.86438	0.387379	1	0.2049	0.200541	1.02174	0.306905	1	-0.020054	0.200733	-0.0999035	0.920421	1	0.0763949	0.229959	0.332211	0.73973	1	RPS13	protein-coding
ENSG00000005007	3065.49	-0.0898157	0.122073	-0.735753	0.461881	1	-0.0228712	0.139697	-0.16372	0.869952	1	-0.0435182	0.121929	-0.356915	0.721156	1	0.0878838	0.122032	0.720172	0.471419	1	-0.0747936	0.139966	-0.53437	0.593086	1	UPF1	protein-coding
ENSG00000077684	3015.43	0.85376	0.184887	4.61775	3.88e-06	0.000343574	0.663234	0.211695	3.13297	0.00173045	0.0953902	0.723466	0.184866	3.91346	9.1e-05	0.00767433	0.478485	0.185085	2.58521	0.0097319	0.364706	0.248189	0.212091	1.1702	0.241919	1	JADE1	protein-coding
ENSG00000170458	3069.93	-0.595274	0.280424	-2.12277	0.0337732	0.493419	-0.48962	0.321105	-1.5248	0.127309	1	-0.411352	0.280313	-1.46747	0.142247	1	0.313112	0.280206	1.11744	0.263808	1	-0.789216	0.321385	-2.45567	0.0140623	0.734057	CD14	protein-coding
ENSG00000008952	3073.65	-0.0566434	0.127621	-0.44384	0.657158	1	-0.0646226	0.146105	-0.442303	0.65827	1	-0.0682968	0.127513	-0.535605	0.592231	1	0.101392	0.127592	0.794659	0.426812	1	0.0876594	0.146184	0.599649	0.54874	1	SEC62	protein-coding
ENSG00000145495	3055.04	0.160037	0.138519	1.15534	0.247951	0.983913	0.0378064	0.158617	0.23835	0.811609	1	0.0298203	0.13849	0.215325	0.829514	1	0.168778	0.138582	1.2179	0.223262	1	0.0617594	0.15879	0.388937	0.697322	1	MARCHF6	protein-coding
ENSG00000143321	3066.78	-0.107795	0.168149	-0.641068	0.521478	1	-0.0184136	0.192573	-0.0956191	0.923823	1	-0.0631033	0.168045	-0.375515	0.707277	1	-0.284332	0.168286	-1.68957	0.0911094	1	-0.0716773	0.192768	-0.371832	0.710018	1	HDGF	protein-coding
ENSG00000142186	3047.03	-0.0512757	0.143055	-0.358434	0.720019	1	-0.0506397	0.16377	-0.309212	0.75716	1	0.0605474	0.142906	0.423688	0.671793	1	-0.0472899	0.143121	-0.330418	0.741084	1	-0.0347597	0.163946	-0.21202	0.832092	1	SCYL1	protein-coding
ENSG00000142657	3067.01	0.127404	0.197745	0.644283	0.519392	1	0.136467	0.226521	0.602449	0.546875	1	0.0759089	0.197692	0.383976	0.700996	1	0.0377033	0.197819	0.190595	0.848843	1	0.139933	0.226661	0.617366	0.536994	1	PGD	protein-coding
ENSG00000173230	3075.05	0.19458	0.223994	0.868685	0.38502	1	0.0519118	0.256603	0.202304	0.839679	1	-0.202791	0.224059	-0.90508	0.365423	1	0.104292	0.224058	0.465468	0.641596	1	-0.0678793	0.256779	-0.264349	0.791511	1	GOLGB1	protein-coding
ENSG00000138434	3063.75	0.0237445	0.153619	0.154567	0.877163	1	-0.11432	0.175896	-0.649932	0.515736	1	-0.0512638	0.153573	-0.333807	0.738525	1	0.0858733	0.153661	0.558848	0.576265	1	0.111726	0.175917	0.635102	0.525362	1	ITPRID2	protein-coding
ENSG00000100321	3028.89	-0.0179559	0.218189	-0.0822953	0.934412	1	-0.24764	0.249771	-0.991466	0.321458	1	0.000389215	0.218134	0.00178429	0.998576	1	0.0744298	0.218233	0.341057	0.733061	1	-0.185669	0.249861	-0.743088	0.457428	1	SYNGR1	protein-coding
ENSG00000117408	3040.42	-0.281235	0.171501	-1.63985	0.101037	0.759307	-0.543262	0.196386	-2.76629	0.00566979	0.239999	-0.188255	0.171374	-1.09851	0.271984	1	0.164752	0.171362	0.961429	0.336337	1	-0.108697	0.196262	-0.553835	0.579692	1	IPO13	protein-coding
ENSG00000006118	3052.74	0.0400158	0.155004	0.25816	0.796283	1	0.0229615	0.177438	0.129406	0.897036	1	0.186193	0.154847	1.20243	0.229198	1	0.0166751	0.155082	0.107525	0.914373	1	0.246356	0.177452	1.3883	0.165047	1	TMEM132A	protein-coding
ENSG00000005238	3031.28	0.157074	0.155004	1.01335	0.310891	1	0.198729	0.177385	1.12033	0.262574	1	0.273773	0.154866	1.76781	0.0770932	1	0.171716	0.155062	1.1074	0.268119	1	0.197334	0.177547	1.11144	0.266377	1	FAM214B	protein-coding
ENSG00000116688	3044.17	-0.0164549	0.137753	-0.119452	0.904917	1	-0.00720789	0.157684	-0.045711	0.963541	1	-0.0931551	0.137696	-0.676525	0.498707	1	-0.112167	0.137882	-0.8135	0.415931	1	-0.105532	0.157949	-0.66814	0.504044	1	MFN2	protein-coding
ENSG00000101199	3070	-0.112414	0.127908	-0.878867	0.379473	1	-0.0924879	0.146472	-0.631436	0.527755	1	-0.199776	0.127842	-1.56269	0.118126	1	-0.0134307	0.12791	-0.105001	0.916375	1	-0.0494031	0.146648	-0.336882	0.736206	1	ARFGAP1	protein-coding
ENSG00000233276	3006.8	0.0865406	0.226454	0.382155	0.702346	1	0.565268	0.259214	2.1807	0.0292056	0.724625	0.441257	0.22629	1.94996	0.0511808	1	-0.0729613	0.226554	-0.322048	0.747416	1	-0.375354	0.259835	-1.44458	0.148575	1	GPX1	protein-coding
ENSG00000085719	3038.8	0.046262	0.136696	0.33843	0.735039	1	-0.184992	0.15649	-1.18214	0.237152	1	-0.217432	0.136755	-1.58994	0.111848	1	-0.00834638	0.136822	-0.0610018	0.951358	1	-0.113135	0.156629	-0.722314	0.470101	1	CPNE3	protein-coding
ENSG00000130147	3041.88	0.0115787	0.132029	0.0876976	0.930117	1	0.00492849	0.151111	0.032615	0.973982	1	-0.0419145	0.131953	-0.317647	0.750753	1	0.201785	0.131989	1.52879	0.126316	1	0.0341622	0.151288	0.22581	0.82135	1	SH3BP4	protein-coding
ENSG00000101558	3029.64	-0.0906512	0.140709	-0.644247	0.519415	1	0.126716	0.160942	0.787341	0.431082	1	0.0172823	0.14055	0.122962	0.902137	1	-0.0282815	0.140741	-0.200946	0.840741	1	0.0423867	0.161178	0.262981	0.792566	1	VAPA	protein-coding
ENSG00000129925	3047.64	0.127522	0.148019	0.861528	0.388948	1	0.04994	0.169518	0.294601	0.768299	1	0.0327703	0.147974	0.22146	0.824734	1	-0.0365765	0.148169	-0.246857	0.805019	1	0.066848	0.169685	0.393953	0.693616	1	PGAP6	protein-coding
ENSG00000082898	3037.78	0.174518	0.151521	1.15177	0.249414	0.985902	0.145117	0.173503	0.836394	0.402933	1	0.120752	0.151456	0.797277	0.42529	1	0.160288	0.151584	1.05742	0.290321	1	0.0877282	0.173723	0.50499	0.613566	1	XPO1	protein-coding
ENSG00000153147	3028.55	-0.120886	0.161156	-0.750118	0.453184	1	-0.280992	0.184586	-1.52228	0.127939	1	0.0136888	0.16101	0.0850184	0.932247	1	0.181236	0.161074	1.12518	0.260514	1	-0.0447246	0.1846	-0.242279	0.808564	1	SMARCA5	protein-coding
ENSG00000108262	2981.2	0.137289	0.181477	0.756513	0.449342	1	-0.0237478	0.207806	-0.114279	0.909017	1	0.177739	0.1814	0.979819	0.327175	1	-0.218289	0.181719	-1.20125	0.229655	1	-0.248418	0.208097	-1.19376	0.232572	1	GIT1	protein-coding
ENSG00000113407	3046.43	0.121073	0.142457	0.849894	0.395384	1	0.0794675	0.163228	0.48685	0.626365	1	0.100619	0.142351	0.706833	0.47967	1	0.0569846	0.142531	0.399805	0.6893	1	0.079414	0.163424	0.48594	0.62701	1	TARS1	protein-coding
ENSG00000116985	3036.78	-0.26594	0.228554	-1.16358	0.244595	0.980516	-0.319868	0.261867	-1.22149	0.221902	1	-0.294395	0.228495	-1.28841	0.197605	1	-0.299227	0.228599	-1.30896	0.190548	1	-0.316292	0.261994	-1.20725	0.227336	1	BMP8B	protein-coding
ENSG00000117758	3002.56	0.152615	0.15857	0.96245	0.335824	1	-0.0995908	0.181618	-0.548353	0.583449	1	-0.0523667	0.158587	-0.330208	0.741243	1	-0.0534003	0.158748	-0.336385	0.736581	1	-0.181539	0.181853	-0.998271	0.318148	1	STX12	protein-coding
ENSG00000102317	3044.66	-0.105676	0.202426	-0.522045	0.601639	1	0.243408	0.231708	1.05049	0.293491	1	0.0605523	0.202284	0.299343	0.764678	1	0.145852	0.202362	0.72075	0.471063	1	0.150184	0.231878	0.647684	0.517189	1	RBM3	protein-coding
ENSG00000163110	3107.21	-0.254434	0.231958	-1.09689	0.272688	1	-0.222697	0.265788	-0.837875	0.402101	1	-0.352263	0.23191	-1.51896	0.128772	1	0.0349177	0.231879	0.150586	0.880302	1	0.0778988	0.265762	0.293114	0.769435	1	PDLIM5	protein-coding
ENSG00000131018	3054.73	-0.0749037	0.266419	-0.28115	0.778595	1	0.0950239	0.305111	0.31144	0.755466	1	-0.404778	0.26646	-1.5191	0.128738	1	0.173918	0.26638	0.652895	0.513824	1	-0.110068	0.305285	-0.360542	0.718442	1	SYNE1	protein-coding
ENSG00000101856	2997.66	0.211761	0.129538	1.63474	0.102104	0.762246	0.020935	0.148287	0.141178	0.887729	1	-0.0242353	0.129576	-0.187035	0.851633	1	-0.264913	0.129952	-2.03853	0.0414965	0.839727	-0.0247082	0.148523	-0.16636	0.867874	1	PGRMC1	protein-coding
ENSG00000129128	3019.86	-0.0468511	0.143302	-0.32694	0.743713	1	-0.140555	0.164126	-0.856388	0.391783	1	-0.0405926	0.143199	-0.28347	0.776817	1	-0.0309272	0.143357	-0.215735	0.829194	1	-0.032139	0.164232	-0.195693	0.84485	1	SPCS3	protein-coding
ENSG00000166311	2991.66	0.0838632	0.135342	0.619637	0.535497	1	0.0570414	0.154881	0.368293	0.712655	1	0.214477	0.135176	1.58665	0.112592	1	-0.0505994	0.135509	-0.373402	0.70885	1	0.166997	0.154984	1.07751	0.281253	1	SMPD1	protein-coding
ENSG00000100991	3019.14	-0.0609292	0.107323	-0.567719	0.570226	1	0.00338867	0.122753	0.0276057	0.977977	1	-0.0366374	0.107175	-0.341847	0.732466	1	-0.0145495	0.107377	-0.1355	0.892217	1	0.0190965	0.122982	0.155279	0.876601	1	TRPC4AP	protein-coding
ENSG00000129657	3022.8	0.315884	0.142886	2.21074	0.0270538	0.444814	0.248767	0.163671	1.51992	0.128531	1	0.231567	0.14283	1.62127	0.104959	1	0.247194	0.142975	1.72893	0.0838209	1	0.153342	0.163952	0.935288	0.34964	1	SEC14L1	protein-coding
ENSG00000089159	50.7523	2.9588	1.01675	2.91006	0.00361357	0.11652	0.396346	1.16062	0.341496	0.73273	1	0.616759	1.02991	0.598847	0.549275	1	1.56462	1.02439	1.52736	0.12667	1	1.22301	1.15608	1.05789	0.290105	1	TOMM5	protein-coding
ENSG00000147883	3084.63	-0.320088	0.268529	-1.19201	0.233259	0.968874	0.264123	0.307463	0.859037	0.39032	1	-0.11559	0.268362	-0.430724	0.666669	1	0.426815	0.268291	1.59087	0.111639	1	0.237297	0.307578	0.771502	0.44041	1	CDKN2B	protein-coding
ENSG00000063244	3006.49	-0.276093	0.122436	-2.25501	0.024133	0.419394	-0.0943413	0.140026	-0.673743	0.500475	1	-0.121794	0.122219	-0.996519	0.318998	1	-0.14816	0.122428	-1.21018	0.226211	1	-0.0982677	0.140245	-0.700685	0.483499	1	U2AF2	protein-coding
ENSG00000161202	3008.59	-0.255739	0.13575	-1.8839	0.0595779	0.623222	-0.049672	0.155319	-0.319806	0.749116	1	-0.182767	0.135599	-1.34785	0.177706	1	-0.218525	0.135795	-1.60922	0.107568	1	-0.139081	0.155584	-0.893933	0.371358	1	DVL3	protein-coding
ENSG00000136279	2999.64	0.137085	0.131888	1.03941	0.298614	1	-0.0272511	0.151045	-0.180417	0.856825	1	0.0876632	0.13182	0.665024	0.506035	1	0.0144085	0.132042	0.109121	0.913107	1	-0.0196377	0.151256	-0.129831	0.8967	1	DBNL	protein-coding
ENSG00000153201	3017.55	-0.11606	0.19001	-0.610809	0.541326	1	-0.126992	0.217634	-0.583513	0.559548	1	-0.202945	0.189964	-1.06833	0.28537	1	0.0474074	0.189986	0.249531	0.80295	1	-0.128083	0.21778	-0.588129	0.556446	1	RANBP2	protein-coding
ENSG00000079819	2993.49	0.360989	0.185383	1.94726	0.0515032	0.592186	0.562903	0.212228	2.65235	0.00799343	0.3087	0.335288	0.185321	1.80923	0.0704148	1	0.0910035	0.185542	0.490474	0.623799	1	-0.217437	0.212888	-1.02137	0.307079	1	EPB41L2	protein-coding
ENSG00000213639	3004.81	-0.0343183	0.150696	-0.227732	0.819855	1	0.053039	0.172495	0.307481	0.758477	1	0.0421114	0.150561	0.279698	0.77971	1	0.0900465	0.150688	0.597568	0.550128	1	0.145908	0.172604	0.845334	0.397924	1	PPP1CB	protein-coding
ENSG00000076108	3002.12	0.199074	0.200771	0.991548	0.321418	1	-0.0713006	0.230046	-0.309941	0.756606	1	-0.01492	0.20078	-0.0743101	0.940764	1	0.127484	0.200843	0.634745	0.525594	1	0.0199775	0.230138	0.0868064	0.930825	1	BAZ2A	protein-coding
ENSG00000146731	2993.23	-0.0719361	0.147056	-0.489176	0.624717	1	0.0800376	0.168276	0.475633	0.634336	1	-0.0207395	0.146932	-0.141151	0.887751	1	-0.0215449	0.147093	-0.146471	0.883549	1	0.028725	0.168488	0.170486	0.864628	1	CCT6A	protein-coding
ENSG00000133657	3020.38	-0.110044	0.221599	-0.496591	0.619477	1	0.0332078	0.253778	0.130854	0.895891	1	-0.0889568	0.221515	-0.401583	0.687991	1	0.235587	0.221508	1.06356	0.287527	1	0.184155	0.253824	0.725523	0.468131	1	ATP13A3	protein-coding
ENSG00000115216	3001.12	-0.0284226	0.160286	-0.177324	0.859254	1	0.139033	0.183468	0.757805	0.448568	1	0.042652	0.160162	0.266306	0.790004	1	0.0467358	0.160301	0.291551	0.77063	1	-0.0282525	0.183749	-0.153756	0.877802	1	NRBP1	protein-coding
ENSG00000173457	3013.26	0.0607306	0.189518	0.320448	0.748629	1	0.138986	0.217062	0.640306	0.521974	1	0.150815	0.189407	0.796251	0.425886	1	-0.0916238	0.189625	-0.483184	0.628965	1	0.155936	0.217196	0.717951	0.472787	1	PPP1R14B	protein-coding
ENSG00000198380	3009.87	0.192332	0.19297	0.996697	0.318911	1	0.243096	0.221025	1.09986	0.271394	1	0.0521653	0.192941	0.270369	0.786876	1	0.103262	0.193038	0.534927	0.5927	1	0.0438506	0.221282	0.198166	0.842915	1	GFPT1	protein-coding
ENSG00000079332	2989.07	-0.0216714	0.15663	-0.13836	0.889956	1	0.084172	0.179351	0.469316	0.638844	1	0.0694808	0.156489	0.443999	0.657043	1	0.0853236	0.156622	0.544775	0.585909	1	0.103856	0.179516	0.578532	0.562905	1	SAR1A	protein-coding
ENSG00000178952	2964.02	0.178325	0.136257	1.30874	0.190624	0.920718	-0.019285	0.156017	-0.123608	0.901625	1	0.161595	0.136179	1.18663	0.235373	1	-0.162073	0.136564	-1.1868	0.235307	1	0.0407894	0.15617	0.261186	0.793949	1	TUFM	protein-coding
ENSG00000164889	3016.89	-0.190495	0.133866	-1.42302	0.154729	0.868369	0.13835	0.153118	0.90355	0.366234	1	-0.0835764	0.133669	-0.625251	0.531806	1	0.0632619	0.133755	0.472968	0.636236	1	0.319065	0.153168	2.0831	0.0372422	1	SLC4A2	protein-coding
ENSG00000120705	2998.04	-0.112934	0.11438	-0.987355	0.323469	1	-0.0103632	0.130877	-0.0791827	0.936887	1	-0.123223	0.11425	-1.07854	0.280791	1	0.00537694	0.114367	0.0470149	0.962501	1	0.00461527	0.131094	0.0352056	0.971916	1	ETF1	protein-coding
ENSG00000159461	2979.82	-0.139147	0.158045	-0.880427	0.378628	1	-0.144536	0.18096	-0.79872	0.424453	1	-0.121081	0.157944	-0.766605	0.443316	1	0.00294834	0.158034	0.0186564	0.985115	1	-0.0155109	0.181042	-0.0856756	0.931724	1	AMFR	protein-coding
ENSG00000086289	2958.7	-0.02729	0.147413	-0.185126	0.85313	1	-0.182389	0.168659	-1.08141	0.279516	1	-0.0776921	0.147362	-0.527219	0.598042	1	-0.149324	0.147596	-1.01171	0.311677	1	-0.127583	0.168798	-0.75583	0.449751	1	EPDR1	protein-coding
ENSG00000142168	2948.53	-0.0242276	0.195377	-0.124004	0.901312	1	-0.0747339	0.223641	-0.334169	0.738252	1	0.134868	0.195255	0.690727	0.489737	1	0.058593	0.195414	0.29984	0.7643	1	-0.0903423	0.223789	-0.403693	0.686438	1	SOD1	protein-coding
ENSG00000095787	2986.22	0.0226911	0.15538	0.146036	0.883893	1	0.0091191	0.177899	0.0512599	0.959118	1	0.0722856	0.155266	0.46556	0.64153	1	0.0739929	0.155415	0.476099	0.634004	1	0.113448	0.177999	0.637351	0.523896	1	WAC	protein-coding
ENSG00000169813	2986.45	0.00974898	0.150595	0.0647366	0.948384	1	-0.00452563	0.172433	-0.0262457	0.979061	1	-0.0332377	0.150526	-0.22081	0.825241	1	-0.198676	0.150779	-1.31766	0.187617	1	-0.0735309	0.172661	-0.425868	0.670204	1	HNRNPF	protein-coding
ENSG00000117713	2987.01	-0.0502978	0.20361	-0.24703	0.804885	1	-0.0744552	0.233205	-0.31927	0.749522	1	-0.127532	0.203567	-0.626488	0.530995	1	0.00951947	0.203632	0.0467485	0.962714	1	-0.0615232	0.233333	-0.263671	0.792033	1	ARID1A	protein-coding
ENSG00000173193	2967.36	0.395848	0.12079	3.27716	0.00104857	0.0434641	-0.366581	0.138703	-2.64291	0.00821961	0.313818	-0.324124	0.121098	-2.67654	0.00743864	0.304069	-0.469229	0.121458	-3.8633	0.000111866	0.00908957	-0.534382	0.139154	-3.84021	0.000122929	0.034747	PARP14	protein-coding
ENSG00000104774	2950.59	0.27792	0.131697	2.1103	0.0348328	0.500274	0.219797	0.150702	1.45849	0.144707	1	0.341179	0.131572	2.5931	0.00951139	0.366789	0.190312	0.131835	1.44357	0.14886	1	0.0618638	0.151053	0.40955	0.682136	1	MAN2B1	protein-coding
ENSG00000124098	2979.26	-0.407126	0.199858	-2.03707	0.0416428	0.540258	-0.313065	0.228851	-1.36799	0.171317	1	-0.0930101	0.199641	-0.465886	0.641297	1	0.173534	0.199656	0.869162	0.384758	1	0.133393	0.228742	0.58316	0.559786	1	FAM210B	protein-coding
ENSG00000121068	2963.46	-0.0597855	0.164548	-0.363332	0.716357	1	-0.276949	0.188463	-1.46952	0.141692	1	-0.178313	0.164528	-1.08378	0.278461	1	-0.0413097	0.164617	-0.250944	0.801858	1	-0.0829258	0.18851	-0.439901	0.660009	1	TBX2	protein-coding
ENSG00000172667	3000.26	-0.139711	0.173281	-0.80627	0.420087	1	-0.0530722	0.198462	-0.267417	0.789148	1	-0.0950663	0.173151	-0.549036	0.582981	1	0.194185	0.173156	1.12145	0.262097	1	-0.111483	0.198671	-0.561145	0.574698	1	ZMAT3	protein-coding
ENSG00000182199	3013.69	-0.056466	0.161284	-0.350103	0.726261	1	0.126628	0.184695	0.685603	0.492963	1	0.031752	0.161143	0.197042	0.843795	1	-0.0881186	0.161341	-0.546165	0.584953	1	0.152161	0.184851	0.823154	0.41042	1	SHMT2	protein-coding
ENSG00000166825	2850.83	2.52261	0.252425	9.99352	1.63e-23	8.65e-20	3.11617	0.288757	10.7917	3.77e-27	2.5e-23	2.45249	0.252393	9.71694	2.55e-22	6.78e-19	0.31969	0.253591	1.26065	0.207433	1	0.575329	0.29044	1.98088	0.0476042	1	ANPEP	protein-coding
ENSG00000156642	2993.98	0.102032	0.182809	0.558136	0.576751	1	-0.0490333	0.209477	-0.234075	0.814926	1	-0.0525303	0.182788	-0.287383	0.773819	1	0.0804107	0.182858	0.439744	0.660123	1	0.093848	0.209545	0.447865	0.65425	1	NPTN	protein-coding
ENSG00000142453	2953.96	0.0023625	0.163684	0.0144333	0.988484	1	0.0447601	0.187368	0.238889	0.811191	1	0.0161196	0.163591	0.0985356	0.921507	1	0.227444	0.163636	1.38994	0.164547	1	0.101984	0.187497	0.543926	0.586492	1	CARM1	protein-coding
ENSG00000182899	2958.69	-0.131417	0.204476	-0.642703	0.520417	1	0.0531191	0.234128	0.226881	0.820517	1	0.128144	0.20431	0.627202	0.530527	1	-0.128901	0.20452	-0.63026	0.528524	1	0.112538	0.234229	0.480462	0.630899	1	RPL35A	protein-coding
ENSG00000151491	3011.53	-0.204394	0.187522	-1.08997	0.275725	1	-0.181391	0.214844	-0.844291	0.398507	1	-0.286048	0.187461	-1.52591	0.127033	1	0.167371	0.187398	0.89313	0.371787	1	0.220741	0.214756	1.02787	0.30401	1	EPS8	protein-coding
ENSG00000196743	2914.71	0.352756	0.165683	2.1291	0.0332459	0.491031	0.634047	0.189483	3.3462	0.000819264	0.0520762	0.535219	0.165528	3.23341	0.00122321	0.0661149	0.377782	0.165731	2.27949	0.0226379	0.618816	-0.125206	0.190182	-0.65835	0.510313	1	GM2A	protein-coding
ENSG00000139793	2960.14	-0.0178492	0.143631	-0.124271	0.901101	1	-0.0295792	0.164432	-0.179887	0.857241	1	-0.0314364	0.143534	-0.219017	0.826637	1	0.0885966	0.143635	0.616817	0.537355	1	0.0756627	0.164537	0.459851	0.645623	1	MBNL2	protein-coding
ENSG00000101182	2955.76	-0.191254	0.149756	-1.2771	0.201565	0.933995	-0.00716672	0.171355	-0.0418239	0.966639	1	0.04568	0.149543	0.305464	0.760013	1	-0.143984	0.1498	-0.961179	0.336462	1	-0.00194092	0.171532	-0.0113152	0.990972	1	PSMA7	protein-coding
ENSG00000115419	2957.25	-0.186985	0.143975	-1.29874	0.194034	0.92345	0.051481	0.164728	0.312521	0.754645	1	-0.0168889	0.143771	-0.117471	0.906486	1	-0.060375	0.143955	-0.419401	0.674923	1	-0.0822029	0.165016	-0.498151	0.618377	1	GLS	protein-coding
ENSG00000173852	2911.26	0.70138	0.156593	4.47899	7.5e-06	0.000632581	0.609983	0.179267	3.40266	0.000667332	0.0438886	0.649856	0.156534	4.15154	3.3e-05	0.00312267	0.174475	0.156931	1.1118	0.266225	1	0.242057	0.179702	1.34699	0.177982	1	DPY19L1	protein-coding
ENSG00000164741	3036.35	0.123414	0.414639	0.297642	0.765976	1	0.316056	0.475024	0.665347	0.505828	1	-0.185886	0.414651	-0.448295	0.65394	1	0.0852756	0.414654	0.205655	0.837061	1	0.246024	0.475113	0.517822	0.604583	1	DLC1	protein-coding
ENSG00000113163	2910.7	-0.0460261	0.187788	-0.245096	0.806382	1	-0.046914	0.214776	-0.218432	0.827093	1	0.18424	0.187611	0.982034	0.326083	1	0.312536	0.1877	1.66508	0.0958958	1	0.0567185	0.214853	0.263988	0.791789	1	CERT1	protein-coding
ENSG00000169180	2962.56	-0.145013	0.13081	-1.10857	0.267614	0.999319	0.0952669	0.149596	0.636829	0.524236	1	-0.0311567	0.130627	-0.238517	0.81148	1	0.0160467	0.130777	0.122703	0.902342	1	-0.0528092	0.14992	-0.35225	0.724651	1	XPO6	protein-coding
ENSG00000105576	2932.4	0.0296121	0.142034	0.208486	0.83485	1	-0.299211	0.162697	-1.83907	0.0659054	1	-0.0563654	0.141995	-0.396954	0.691401	1	-0.110345	0.14221	-0.77593	0.43779	1	-0.209401	0.16283	-1.28601	0.198438	1	TNPO2	protein-coding
ENSG00000100852	2954.77	-0.0389855	0.211855	-0.18402	0.853998	1	-0.321488	0.242815	-1.324	0.185502	1	-0.21293	0.211839	-1.00515	0.314825	1	0.0886671	0.21184	0.418557	0.67554	1	-0.0516872	0.242796	-0.212883	0.831418	1	ARHGAP5	protein-coding
ENSG00000062485	2937.74	0.0248273	0.120279	0.206414	0.836468	1	-0.0132955	0.13769	-0.096561	0.923075	1	0.00738774	0.120175	0.0614747	0.950981	1	-0.0221309	0.120393	-0.183822	0.854153	1	-0.0866143	0.137995	-0.627662	0.530226	1	CS	protein-coding
ENSG00000160877	2934.58	-0.321774	0.173273	-1.85704	0.0633061	0.635213	0.140585	0.198173	0.709408	0.478071	1	-0.103467	0.173081	-0.597794	0.549977	1	-0.166626	0.173254	-0.961745	0.336178	1	-0.00815762	0.198399	-0.0411172	0.967202	1	NACC1	protein-coding
ENSG00000153902	2909.63	-0.0303374	0.279553	-0.108521	0.913582	1	-0.347987	0.320073	-1.08721	0.276942	1	-0.361692	0.279629	-1.29347	0.195848	1	-0.314647	0.279748	-1.12475	0.260696	1	-0.311129	0.320152	-0.971816	0.331142	1	LGI4	protein-coding
ENSG00000165476	2961.28	0.0271351	0.134302	0.202045	0.839881	1	-0.0369045	0.153842	-0.239886	0.810419	1	-0.0665844	0.13424	-0.496011	0.619887	1	0.06551	0.134339	0.487648	0.625799	1	0.22097	0.153837	1.43639	0.150893	1	REEP3	protein-coding
ENSG00000135829	2946.79	0.0749357	0.145112	0.5164	0.605575	1	-0.100686	0.166285	-0.605502	0.544846	1	0.077137	0.145014	0.531928	0.594776	1	0.0278437	0.145197	0.191765	0.847927	1	-0.00350402	0.166411	-0.0210564	0.983201	1	DHX9	protein-coding
ENSG00000125991	2933.7	0.099971	0.163975	0.609673	0.542079	1	0.256631	0.187736	1.36698	0.171633	1	0.24393	0.163817	1.48904	0.136478	1	-0.106546	0.164132	-0.649145	0.516245	1	0.239883	0.187908	1.2766	0.201743	1	ERGIC3	protein-coding
ENSG00000175216	2928.86	0.225344	0.170019	1.32541	0.185035	0.909083	-0.045322	0.19479	-0.232671	0.816017	1	-0.0289545	0.170048	-0.170272	0.864796	1	-0.107982	0.170238	-0.634299	0.525885	1	-0.138165	0.19502	-0.708465	0.478656	1	CKAP5	protein-coding
ENSG00000155254	2963	-0.0581555	0.167022	-0.34819	0.727697	1	0.220114	0.191173	1.15138	0.249575	1	-0.0982394	0.166942	-0.588466	0.55622	1	0.141026	0.166968	0.844624	0.398321	1	0.0785104	0.191426	0.410134	0.681708	1	MARVELD1	protein-coding
ENSG00000115641	3009.43	-0.333958	0.229812	-1.45318	0.146173	0.855135	0.295855	0.263064	1.12465	0.260737	1	-0.140436	0.229641	-0.611543	0.54084	1	0.0701029	0.229668	0.305236	0.760186	1	0.430936	0.263114	1.63783	0.101457	1	FHL2	protein-coding
ENSG00000103769	2915.99	-0.0564983	0.187104	-0.301962	0.762681	1	0.217918	0.214104	1.01782	0.308766	1	0.0985463	0.186966	0.52708	0.598138	1	-0.0464753	0.18716	-0.248319	0.803888	1	0.0152701	0.214352	0.0712381	0.943208	1	RAB11A	protein-coding
ENSG00000143612	2920.22	-0.0619511	0.184395	-0.33597	0.736894	1	0.107338	0.211064	0.508554	0.611065	1	0.0234201	0.184279	0.12709	0.898869	1	0.0169329	0.184414	0.0918202	0.926841	1	0.105658	0.211206	0.50026	0.616892	1	C1orf43	protein-coding
ENSG00000116489	2930.25	0.0618149	0.180954	0.341606	0.732647	1	0.174167	0.207135	0.840838	0.400438	1	0.0556455	0.180879	0.30764	0.758357	1	0.104835	0.18099	0.579233	0.562432	1	-0.00508509	0.207389	-0.0245196	0.980438	1	CAPZA1	protein-coding
ENSG00000138698	2902.06	0.219372	0.142995	1.53412	0.125	0.811004	0.13027	0.163669	0.795938	0.426068	1	0.0624214	0.142987	0.436553	0.662436	1	0.00797351	0.143199	0.0556814	0.955596	1	-0.0932758	0.164035	-0.568632	0.569606	1	RAP1GDS1	protein-coding
ENSG00000114391	2917.64	-0.227092	0.250051	-0.908184	0.363781	1	0.170894	0.286266	0.596978	0.550522	1	0.109287	0.249888	0.437344	0.661862	1	-0.162998	0.25007	-0.651807	0.514526	1	0.00653963	0.286439	0.0228308	0.981785	1	RPL24	protein-coding
ENSG00000100139	2948.84	-0.356818	0.174925	-2.03983	0.0413668	0.539669	-0.0995152	0.200191	-0.4971	0.619118	1	-0.195115	0.174747	-1.11655	0.264186	1	0.0436166	0.174777	0.249556	0.802931	1	0.106154	0.200216	0.530195	0.595977	1	MICALL1	protein-coding
ENSG00000189067	2911.83	0.177658	0.140884	1.26102	0.207301	0.938966	0.332414	0.161167	2.06254	0.0391564	0.834981	0.218901	0.140761	1.55513	0.119915	1	0.185986	0.140943	1.31958	0.186975	1	0.00553467	0.161618	0.0342454	0.972681	1	LITAF	protein-coding
ENSG00000240342	2943.16	0.0493731	0.171322	0.288189	0.773202	1	0.182388	0.196214	0.929537	0.352611	1	0.0235745	0.171243	0.137667	0.890503	1	-0.104497	0.17144	-0.609528	0.542175	1	-0.0130738	0.19652	-0.0665267	0.946959	1	RPS2P5	pseudo
ENSG00000134108	2893.65	0.0622644	0.169614	0.367095	0.713548	1	-0.0401291	0.19417	-0.206669	0.836268	1	0.115025	0.169516	0.678546	0.497426	1	0.0959577	0.169672	0.565547	0.571702	1	-0.0349348	0.194333	-0.179768	0.857335	1	ARL8B	protein-coding
ENSG00000091542	2914.53	-0.05361	0.123631	-0.433629	0.664558	1	-0.046561	0.141496	-0.329061	0.742109	1	-0.0917687	0.12354	-0.742824	0.457588	1	-0.0633157	0.12372	-0.511765	0.608816	1	-0.133902	0.141803	-0.944282	0.345026	1	ALKBH5	protein-coding
ENSG00000168906	2918.66	0.337869	0.166754	2.02615	0.0427499	0.548493	0.0488424	0.191087	0.255603	0.798257	1	0.135592	0.16676	0.813096	0.416163	1	0.109676	0.166916	0.65707	0.511136	1	0.0705709	0.191251	0.368997	0.71213	1	MAT2A	protein-coding
ENSG00000186468	2918.17	0.106807	0.203254	0.525486	0.599246	1	0.280231	0.232745	1.20403	0.228579	1	0.107969	0.20318	0.531397	0.595144	1	0.0477335	0.203321	0.23477	0.814387	1	0.208976	0.23292	0.897201	0.369612	1	RPS23	protein-coding
ENSG00000136854	2892.72	-0.0529224	0.174473	-0.303327	0.76164	1	-0.245627	0.199675	-1.23013	0.218647	1	-0.140991	0.174452	-0.808194	0.418979	1	-0.214049	0.174669	-1.22546	0.220402	1	-0.163768	0.199785	-0.819718	0.412377	1	STXBP1	protein-coding
ENSG00000175727	2934.91	-0.245075	0.190192	-1.28856	0.19755	0.928188	-0.0039917	0.217704	-0.0183354	0.985371	1	-0.0485186	0.190017	-0.255339	0.798462	1	0.144979	0.190061	0.7628	0.445582	1	0.200282	0.217728	0.919871	0.35764	1	MLXIP	protein-coding
ENSG00000131873	2914.93	-0.0250284	0.146087	-0.171325	0.863968	1	0.194007	0.167135	1.16078	0.245731	1	0.149353	0.145892	1.02372	0.305966	1	-0.030637	0.146155	-0.20962	0.833964	1	0.325061	0.167218	1.94393	0.0519035	1	CHSY1	protein-coding
ENSG00000136731	2918.96	0.28128	0.160849	1.74872	0.0803388	0.701479	0.116111	0.184309	0.62998	0.528708	1	0.0749013	0.16085	0.46566	0.641459	1	0.101864	0.160983	0.632761	0.52689	1	0.0790748	0.184518	0.428547	0.668253	1	UGGT1	protein-coding
ENSG00000050820	2936.82	0.0520969	0.152952	0.34061	0.733397	1	-0.189464	0.175315	-1.08071	0.279828	1	-0.116902	0.152942	-0.764353	0.444657	1	-0.0148965	0.153046	-0.097333	0.922462	1	-0.0596983	0.175417	-0.340322	0.733614	1	BCAR1	protein-coding
ENSG00000171877	2896.47	-0.104817	0.2168	-0.483472	0.628761	1	-0.511596	0.248381	-2.05972	0.0394253	0.837354	-0.239109	0.216791	-1.10295	0.270049	1	0.238956	0.216733	1.10254	0.270228	1	-0.0123553	0.24825	-0.0497695	0.960306	1	FRMD5	protein-coding
ENSG00000102882	2875.27	0.0606361	0.194108	0.312384	0.754749	1	-0.065634	0.222172	-0.29542	0.767673	1	-0.110883	0.194123	-0.571202	0.567863	1	-0.135081	0.194291	-0.69525	0.486899	1	-0.181289	0.222378	-0.815228	0.414942	1	MAPK3	protein-coding
ENSG00000167548	2898.19	-0.180979	0.289412	-0.625334	0.531752	1	-0.246583	0.331559	-0.743708	0.457053	1	-0.185479	0.289359	-0.640998	0.521524	1	-0.137752	0.28943	-0.475942	0.634116	1	-0.131767	0.331614	-0.397352	0.691108	1	KMT2D	protein-coding
ENSG00000125970	2895.68	0.00508145	0.141233	0.0359791	0.971299	1	0.0727726	0.161641	0.450212	0.652558	1	0.0873377	0.14109	0.61902	0.535903	1	-0.00933193	0.141316	-0.066036	0.947349	1	0.102084	0.161816	0.630862	0.52813	1	RALY	protein-coding
ENSG00000156011	2872.68	0.0918847	0.188168	0.488312	0.625329	1	-0.265227	0.215491	-1.2308	0.218397	1	-0.120625	0.188195	-0.640954	0.521552	1	-0.126589	0.188351	-0.67209	0.501526	1	-0.49227	0.215797	-2.28117	0.0225382	0.982863	PSD3	protein-coding
ENSG00000109472	2906.88	0.201756	0.145064	1.39081	0.164284	0.882626	-0.214526	0.166481	-1.2886	0.197538	1	0.0276066	0.14504	0.190337	0.849045	1	-0.231172	0.145365	-1.59029	0.111769	1	0.130451	0.166395	0.783982	0.433051	1	CPE	protein-coding
ENSG00000179583	2892.02	0.0807067	0.174641	0.462129	0.643989	1	0.0268443	0.199998	0.134223	0.893226	1	0.0973886	0.174554	0.55793	0.576893	1	0.292698	0.174601	1.67638	0.0936644	1	0.0895433	0.20013	0.447425	0.654568	1	CIITA	protein-coding
ENSG00000009335	2926.24	-0.0878613	0.194737	-0.451179	0.65186	1	0.0150894	0.223009	0.067663	0.946054	1	-0.160231	0.194685	-0.823026	0.410493	1	-0.0349638	0.194758	-0.179524	0.857526	1	0.111973	0.223093	0.501909	0.615731	1	UBE3C	protein-coding
ENSG00000168268	2941.01	-0.196481	0.221722	-0.886158	0.375532	1	0.236847	0.253857	0.932994	0.350823	1	-0.0431325	0.221576	-0.194662	0.845657	1	0.0860481	0.221633	0.388246	0.697834	1	0.33656	0.25393	1.3254	0.185037	1	NT5DC2	protein-coding
ENSG00000110696	2888.05	-0.0600707	0.15244	-0.394062	0.693536	1	-0.0172996	0.174501	-0.0991373	0.921029	1	0.0888661	0.152269	0.583612	0.559481	1	0.0403539	0.152449	0.264705	0.791237	1	0.0676665	0.174622	0.387504	0.698383	1	C11orf58	protein-coding
ENSG00000160285	2907.21	-0.0745691	0.172647	-0.431916	0.665802	1	-0.0528283	0.197722	-0.267185	0.789326	1	-0.154097	0.1726	-0.8928	0.371964	1	-0.0970106	0.172718	-0.561671	0.57434	1	-0.00161624	0.19786	-0.00816858	0.993482	1	LSS	protein-coding
ENSG00000054118	2898.53	-0.211579	0.142288	-1.48697	0.137022	0.834561	-0.148601	0.162831	-0.912609	0.361448	1	-0.0787451	0.142112	-0.554104	0.579508	1	0.00744299	0.142234	0.0523292	0.958266	1	-0.116644	0.163006	-0.715584	0.474248	1	THRAP3	protein-coding
ENSG00000105696	2898.15	0.061987	0.13979	0.443428	0.657456	1	0.161773	0.159926	1.01155	0.311753	1	0.323883	0.139528	2.32128	0.020272	0.632933	0.44955	0.139623	3.21974	0.00128305	0.0707276	0.776402	0.159677	4.86234	1.16e-06	0.000994292	TMEM59L	protein-coding
ENSG00000189056	2870.16	0.174584	0.269276	0.648345	0.516762	1	-0.353954	0.308557	-1.14713	0.251329	1	0.0492419	0.269271	0.182872	0.854899	1	0.0421469	0.269373	0.156463	0.875668	1	-0.106745	0.30857	-0.345933	0.729393	1	RELN	protein-coding
ENSG00000120742	2886.63	-0.00522406	0.172303	-0.0303189	0.975813	1	0.139532	0.197282	0.707272	0.479397	1	0.138474	0.172149	0.804382	0.421176	1	-0.0703213	0.172381	-0.407941	0.683317	1	0.0097343	0.197531	0.0492799	0.960696	1	SERP1	protein-coding
ENSG00000150961	2913.89	0.0269969	0.203797	0.13247	0.894613	1	0.193127	0.233419	0.827381	0.408021	1	-0.0255193	0.203728	-0.125262	0.900316	1	0.0646791	0.203807	0.317355	0.750975	1	0.0824104	0.233623	0.35275	0.724276	1	SEC24D	protein-coding
ENSG00000151892	2829.43	0.324303	0.275253	1.1782	0.238716	0.975284	-0.233169	0.31525	-0.739631	0.459524	1	-0.0729318	0.275334	-0.264885	0.791098	1	-0.269198	0.275537	-0.976992	0.328573	1	-0.669167	0.315566	-2.12053	0.0339615	1	GFRA1	protein-coding
ENSG00000175220	2904.36	-0.247758	0.190084	-1.30341	0.192434	0.922752	-0.0873774	0.217626	-0.401503	0.68805	1	-0.138538	0.189956	-0.729313	0.46581	1	-0.0787509	0.190057	-0.414354	0.678615	1	-0.169347	0.217822	-0.777458	0.436889	1	ARHGAP1	protein-coding
ENSG00000175115	2884.69	0.0510888	0.139934	0.365093	0.715042	1	0.177348	0.160123	1.10757	0.268048	1	0.0494782	0.139821	0.353869	0.723437	1	0.146711	0.139937	1.04841	0.294452	1	0.129315	0.160351	0.806448	0.419985	1	PACS1	protein-coding
ENSG00000130827	2869.71	-0.0677788	0.176179	-0.384716	0.700448	1	0.236511	0.20154	1.17352	0.240587	1	0.227671	0.175944	1.294	0.195665	1	0.250867	0.176067	1.42483	0.154205	1	0.189218	0.201715	0.938047	0.34822	1	PLXNA3	protein-coding
ENSG00000099797	2857.74	0.0646736	0.216984	0.298058	0.765659	1	0.148721	0.248388	0.598745	0.549343	1	0.226874	0.216858	1.04619	0.295474	1	0.282947	0.21695	1.3042	0.192165	1	0.227355	0.24847	0.915021	0.360181	1	TECR	protein-coding
ENSG00000148411	2883.68	-0.331983	0.136556	-2.43111	0.0150526	0.326838	-0.211431	0.156214	-1.35347	0.175905	1	-0.202392	0.136363	-1.48422	0.137751	1	-0.138293	0.136512	-1.01305	0.311038	1	0.0611761	0.156199	0.391654	0.695314	1	NACC2	protein-coding
ENSG00000166068	2854.95	0.201409	0.150493	1.33833	0.180789	0.904955	0.0389927	0.172321	0.226279	0.820984	1	-0.0145491	0.150509	-0.0966656	0.922992	1	-0.00384405	0.150678	-0.0255117	0.979647	1	-0.171152	0.17267	-0.991208	0.321584	1	SPRED1	protein-coding
ENSG00000184602	2841.95	-0.170759	0.211014	-0.809232	0.418382	1	-0.280226	0.241652	-1.15963	0.246201	1	0.0717036	0.210859	0.340055	0.733815	1	0.0690234	0.210976	0.327162	0.743546	1	0.0129522	0.241634	0.0536027	0.957252	1	SNN	protein-coding
ENSG00000116044	2853.25	-0.0833018	0.158518	-0.525503	0.599233	1	-0.0666102	0.181481	-0.367037	0.713591	1	-0.03965	0.158405	-0.250308	0.802349	1	-0.160533	0.158629	-1.012	0.311537	1	-0.0565804	0.181647	-0.311485	0.755432	1	NFE2L2	protein-coding
ENSG00000150347	48.5932	2.39582	0.788214	3.03955	0.00236932	0.0838232	0.119348	0.916677	0.130196	0.896411	1	1.10595	0.79241	1.39568	0.16281	1	0.638663	0.797905	0.800425	0.423465	1	0.0574327	0.922428	0.0622625	0.950354	1	CFAP43	protein-coding
ENSG00000171791	2852.25	-0.254948	0.226528	-1.12546	0.260394	0.996782	-0.442182	0.25947	-1.70417	0.0883487	1	-0.129239	0.22641	-0.570817	0.568124	1	0.221692	0.226399	0.979209	0.327477	1	-0.100816	0.259417	-0.388625	0.697554	1	BCL2	protein-coding
ENSG00000156052	2851.74	0.312236	0.135999	2.29586	0.0216836	0.392194	0.118946	0.155706	0.763916	0.444917	1	0.0489674	0.136048	0.359928	0.718901	1	0.0785871	0.136224	0.576897	0.564009	1	0.0469087	0.155971	0.300752	0.763603	1	GNAQ	protein-coding
ENSG00000004846	2811.93	-0.00846171	0.26323	-0.0321457	0.974356	1	-0.187042	0.301342	-0.620699	0.534797	1	0.176297	0.263125	0.670014	0.502849	1	0.432833	0.263149	1.64482	0.100007	1	-0.0190322	0.301384	-0.0631494	0.949648	1	ABCB5	protein-coding
ENSG00000101347	2836.45	-0.00170831	0.185287	-0.00921983	0.992644	1	-0.126522	0.212159	-0.596354	0.550939	1	-0.153928	0.185284	-0.830766	0.406106	1	-0.115366	0.185415	-0.622203	0.533808	1	-0.251919	0.212396	-1.18608	0.23559	1	SAMHD1	protein-coding
ENSG00000147010	2863.48	0.0622178	0.177368	0.350783	0.725751	1	0.611615	0.202857	3.01501	0.00256975	0.131308	0.303313	0.177168	1.71201	0.0868956	1	0.227765	0.177329	1.28442	0.198996	1	0.174661	0.203266	0.859273	0.39019	1	SH3KBP1	protein-coding
ENSG00000136448	2851.15	-0.0803609	0.127924	-0.62819	0.52988	1	-0.0617241	0.146433	-0.421517	0.673378	1	-0.0301998	0.127784	-0.236334	0.813173	1	-0.26307	0.128138	-2.05302	0.0400705	0.828993	-0.0860002	0.146677	-0.586324	0.557658	1	NMT1	protein-coding
ENSG00000100813	2860.21	0.08712	0.151521	0.574971	0.565311	1	0.0101846	0.173515	0.058696	0.953194	1	-0.143043	0.151544	-0.943906	0.345218	1	-0.101557	0.151693	-0.669488	0.503184	1	-0.116997	0.173798	-0.67318	0.500833	1	ACIN1	protein-coding
ENSG00000166557	2841.32	-0.0493511	0.159857	-0.308721	0.757534	1	0.361231	0.182805	1.97605	0.0481491	0.928371	0.181789	0.159638	1.13876	0.254804	1	-0.0507944	0.159914	-0.317634	0.750762	1	0.147668	0.1831	0.806489	0.419961	1	TMED3	protein-coding
ENSG00000146197	2846.26	1.18737	0.548629	2.16424	0.0304457	0.472789	2.12032	0.628401	3.37415	0.000740446	0.0479845	0.938143	0.548627	1.70998	0.0872687	1	0.551232	0.548743	1.00454	0.315121	1	0.216148	0.628954	0.343663	0.7311	1	SCUBE3	protein-coding
ENSG00000159403	2850.21	0.105259	0.187869	0.560281	0.575288	1	0.131311	0.215169	0.610269	0.541684	1	-0.0428416	0.18785	-0.228063	0.819597	1	-0.305307	0.188113	-1.623	0.10459	1	-0.155263	0.215499	-0.720481	0.471229	1	C1R	protein-coding
ENSG00000117335	2867.58	-0.00456115	0.129092	-0.0353327	0.971814	1	-0.103512	0.147913	-0.699817	0.484041	1	-0.0816609	0.129014	-0.63296	0.52676	1	0.0661489	0.129109	0.512348	0.608408	1	0.170957	0.147894	1.15594	0.247705	1	CD46	protein-coding
ENSG00000157601	92.0522	1.83633	0.569348	3.22532	0.0012583	0.050195	0.865769	0.654427	1.32294	0.185855	1	1.29759	0.570513	2.27442	0.0229407	0.684871	1.22499	0.572144	2.14105	0.03227	0.75643	1.9032	0.649767	2.92905	0.00339998	0.332123	HS3ST3B1	protein-coding
ENSG00000145632	2795.75	0.825931	0.170422	4.84638	1.26e-06	0.00012751	0.527856	0.195109	2.70544	0.00682139	0.275447	0.596627	0.170444	3.50042	0.000464525	0.0307026	0.0878797	0.17087	0.514306	0.607038	1	-0.0260199	0.195675	-0.132975	0.894213	1	PLK2	protein-coding
ENSG00000135956	2854.37	-0.0257908	0.114938	-0.224389	0.822455	1	0.0456782	0.131541	0.347255	0.7284	1	0.0673904	0.114735	0.587355	0.556966	1	0.198419	0.114847	1.72768	0.0840449	1	0.0373695	0.131808	0.283516	0.776782	1	TMEM127	protein-coding
ENSG00000103512	2847.49	0.0497981	0.157436	0.316307	0.75177	1	0.266554	0.180179	1.47938	0.139038	1	0.205016	0.157259	1.30369	0.19234	1	0.111951	0.157452	0.711016	0.477074	1	0.148673	0.180441	0.823944	0.409971	1	NOMO1	protein-coding
ENSG00000151348	2851.46	0.0410114	0.147566	0.277919	0.781075	1	-0.0802783	0.169104	-0.474728	0.634981	1	0.0285427	0.14747	0.19355	0.846528	1	-0.0275809	0.147664	-0.186782	0.851831	1	0.175615	0.169107	1.03849	0.299044	1	EXT2	protein-coding
ENSG00000084652	2831.34	-0.00478854	0.129762	-0.0369023	0.970563	1	-0.0867186	0.148555	-0.583748	0.55939	1	-0.0604046	0.129689	-0.465764	0.641384	1	-0.206573	0.129991	-1.58914	0.11203	1	-0.0675396	0.148755	-0.454031	0.649807	1	TXLNA	protein-coding
ENSG00000114942	2847.34	-0.0710851	0.193887	-0.366631	0.713894	1	0.115695	0.222018	0.521107	0.602292	1	0.160402	0.193714	0.828034	0.407651	1	-0.0178866	0.193904	-0.0922447	0.926504	1	0.0161198	0.222233	0.0725357	0.942176	1	EEF1B2	protein-coding
ENSG00000185236	2806.33	-0.0203605	0.15528	-0.131121	0.89568	1	0.105191	0.177691	0.59199	0.553857	1	0.267124	0.155051	1.72281	0.0849225	1	-0.151013	0.155433	-0.97156	0.331269	1	0.0692413	0.177895	0.389226	0.697109	1	RAB11B	protein-coding
ENSG00000183098	2892.89	0.0403008	0.254424	0.1584	0.874141	1	0.413655	0.291381	1.41964	0.155714	1	-0.0149783	0.254357	-0.0588871	0.953042	1	0.233639	0.254369	0.918503	0.358356	1	0.698278	0.291367	2.39656	0.01655	0.814321	GPC6	protein-coding
ENSG00000108819	2831.47	0.0167164	0.121512	0.137569	0.890581	1	-0.00615537	0.139111	-0.0442478	0.964707	1	0.102997	0.121338	0.848844	0.395968	1	0.111339	0.121526	0.916173	0.359576	1	0.030421	0.139325	0.218345	0.82716	1	PPP1R9B	protein-coding
ENSG00000111328	2824.22	-0.123496	0.210966	-0.585385	0.558289	1	0.154256	0.241523	0.638682	0.52303	1	0.150589	0.210785	0.71442	0.474967	1	0.0551418	0.21093	0.261422	0.793767	1	0.205051	0.241629	0.848618	0.396094	1	CDK2AP1	protein-coding
ENSG00000165527	2838.79	0.0053445	0.17474	0.0305854	0.9756	1	0.0585865	0.200077	0.292819	0.769661	1	-0.0530857	0.174677	-0.303908	0.761198	1	0.0524401	0.174769	0.300054	0.764136	1	-0.0795944	0.200331	-0.397315	0.691135	1	ARF6	protein-coding
ENSG00000137207	2830.39	-0.289726	0.141809	-2.04306	0.0410461	0.537541	-0.246657	0.16235	-1.5193	0.128687	1	-0.0932825	0.141589	-0.658826	0.510007	1	-0.113071	0.141771	-0.797565	0.425123	1	-0.100056	0.162439	-0.615962	0.53792	1	YIPF3	protein-coding
ENSG00000158008	2813.08	-0.151211	0.166211	-0.909752	0.362953	1	-0.319667	0.190219	-1.68052	0.0928565	1	-0.35487	0.166246	-2.13461	0.0327926	0.832188	-0.205929	0.166349	-1.23794	0.21574	1	-0.299503	0.190377	-1.57321	0.11567	1	EXTL1	protein-coding
ENSG00000198947	2840.03	-0.0457007	0.173712	-0.263083	0.792487	1	-0.0803389	0.198972	-0.403771	0.686381	1	-0.232521	0.173707	-1.33858	0.180706	1	0.0314037	0.173726	0.180765	0.856552	1	-0.248798	0.199265	-1.24858	0.211819	1	DMD	protein-coding
ENSG00000104695	2814.37	-0.0983735	0.147044	-0.669007	0.503491	1	-0.0737548	0.168326	-0.438166	0.661266	1	-0.0770011	0.146929	-0.524072	0.600228	1	0.0316119	0.147038	0.214991	0.829774	1	0.0380235	0.168435	0.225746	0.821399	1	PPP2CB	protein-coding
ENSG00000120451	2828.7	0.108055	0.157649	0.685415	0.493082	1	0.117229	0.180531	0.64936	0.516106	1	-0.0779282	0.157643	-0.494334	0.62107	1	0.0870468	0.157715	0.551924	0.581	1	0.153799	0.180684	0.851205	0.394655	1	SNX19	protein-coding
ENSG00000251322	2831.46	0.231295	0.213368	1.08402	0.278356	1	-0.347302	0.244657	-1.41955	0.155739	1	0.0794687	0.213353	0.372475	0.709539	1	0.426928	0.213339	2.00117	0.0453741	0.870444	0.166617	0.244496	0.681469	0.495575	1	SHANK3	protein-coding
ENSG00000103888	2813.67	-0.0550373	0.167303	-0.328967	0.742181	1	-0.0391704	0.191404	-0.204648	0.837847	1	-0.123121	0.167254	-0.736133	0.46165	1	0.00696772	0.167357	0.0416338	0.966791	1	0.194602	0.191413	1.01666	0.309315	1	CEMIP	protein-coding
ENSG00000113575	2799.53	-0.0983406	0.164419	-0.598109	0.549767	1	0.0562834	0.188144	0.29915	0.764826	1	-0.0262352	0.164295	-0.159683	0.873131	1	-0.0800379	0.16448	-0.486611	0.626534	1	-0.0664509	0.188395	-0.352721	0.724298	1	PPP2CA	protein-coding
ENSG00000125503	2811.85	-0.127918	0.121989	-1.0486	0.294361	1	-0.030898	0.139533	-0.221439	0.824751	1	-0.0207707	0.121795	-0.170537	0.864588	1	-0.0594745	0.122026	-0.48739	0.625982	1	-0.0412141	0.139773	-0.294863	0.768098	1	PPP1R12C	protein-coding
ENSG00000157985	2809.72	-0.113488	0.185938	-0.610354	0.541627	1	-0.18072	0.212944	-0.848673	0.396063	1	-0.211532	0.185904	-1.13786	0.25518	1	0.0389256	0.18593	0.209356	0.83417	1	-0.0734527	0.21304	-0.344783	0.730257	1	AGAP1	protein-coding
ENSG00000103342	2822.84	0.0191356	0.152249	0.125686	0.89998	1	0.0287048	0.174344	0.164645	0.869223	1	-0.0779187	0.152196	-0.511964	0.608676	1	0.121869	0.15225	0.800452	0.423449	1	-0.0520083	0.174602	-0.297869	0.765803	1	GSPT1	protein-coding
ENSG00000123104	2804.83	-0.0116334	0.234022	-0.049711	0.960353	1	-0.0905974	0.268013	-0.338034	0.735338	1	0.0863088	0.233926	0.368957	0.71216	1	0.403401	0.233925	1.72449	0.0846195	1	-0.00257349	0.2681	-0.00959902	0.992341	1	ITPR2	protein-coding
ENSG00000130255	2811.9	-0.138397	0.197866	-0.69945	0.484271	1	0.0501513	0.226552	0.221367	0.824806	1	0.00676653	0.197733	0.0342205	0.972701	1	-0.272746	0.19798	-1.37764	0.168314	1	-0.124323	0.226801	-0.548158	0.583583	1	RPL36	protein-coding
ENSG00000039319	2804.97	-0.0590004	0.186589	-0.316206	0.751846	1	-0.302452	0.213705	-1.41527	0.156988	1	-0.152046	0.186556	-0.815014	0.415064	1	0.263357	0.186514	1.412	0.157951	1	0.031584	0.213657	0.147825	0.882481	1	ZFYVE16	protein-coding
ENSG00000075151	2807.1	-0.230797	0.188024	-1.22749	0.219638	0.956058	0.150873	0.215118	0.701353	0.483083	1	-0.188748	0.187918	-1.00442	0.315177	1	0.0250556	0.187959	0.133303	0.893954	1	-0.086087	0.215394	-0.399673	0.689397	1	EIF4G3	protein-coding
ENSG00000169045	2811.92	-0.141415	0.162059	-0.872614	0.382873	1	-0.231943	0.185644	-1.2494	0.211519	1	-0.0543918	0.161924	-0.33591	0.736939	1	0.0214687	0.162034	0.132495	0.894593	1	-0.148132	0.185774	-0.797378	0.425232	1	HNRNPH1	protein-coding
ENSG00000165637	2791.3	-0.153269	0.158253	-0.968504	0.332793	1	-0.219932	0.181168	-1.21397	0.22476	1	0.00521836	0.158088	0.0330091	0.973667	1	-0.103464	0.158308	-0.653561	0.513395	1	-0.154726	0.181311	-0.853377	0.39345	1	VDAC2	protein-coding
ENSG00000164754	2801.89	0.0464416	0.139433	0.333074	0.739079	1	-0.0117295	0.159663	-0.0734643	0.941437	1	-0.115741	0.139416	-0.830187	0.406433	1	0.139413	0.139446	0.999764	0.317425	1	0.076631	0.159797	0.479552	0.631546	1	RAD21	protein-coding
ENSG00000158258	2831.49	-0.565234	0.456563	-1.23802	0.215708	0.950237	-0.0728516	0.522909	-0.13932	0.889197	1	-0.569807	0.456518	-1.24816	0.211973	1	0.469825	0.456393	1.02943	0.303277	1	-0.369558	0.523053	-0.706539	0.479853	1	CLSTN2	protein-coding
ENSG00000168488	2801.06	-0.255197	0.15202	-1.6787	0.0932096	0.736829	-0.0403563	0.173913	-0.23205	0.816499	1	-0.121507	0.151848	-0.800184	0.423604	1	-0.136468	0.152024	-0.89767	0.369362	1	-0.177841	0.174202	-1.02089	0.307308	1	ATXN2L	protein-coding
ENSG00000139112	2771.23	-0.14935	0.128482	-1.16242	0.245066	0.981475	-0.220062	0.146832	-1.49873	0.133944	1	-0.0987563	0.128345	-0.769459	0.441621	1	-0.0529278	0.128544	-0.411748	0.680524	1	0.0213221	0.146842	0.145204	0.88455	1	GABARAPL1	protein-coding
ENSG00000148516	2806.45	-0.320641	0.135453	-2.36716	0.017925	0.359301	-0.101379	0.154913	-0.654424	0.512839	1	-0.22843	0.135268	-1.68873	0.091272	1	0.0964619	0.135257	0.713173	0.475739	1	-0.103912	0.155126	-0.669851	0.502953	1	ZEB1	protein-coding
ENSG00000170606	2782.17	-0.0179609	0.133662	-0.134376	0.893105	1	0.0110529	0.152955	0.0722624	0.942393	1	-0.0470966	0.133569	-0.352603	0.724386	1	0.00789575	0.133725	0.0590446	0.952917	1	-0.114676	0.153282	-0.74814	0.454376	1	HSPA4	protein-coding
ENSG00000061337	2777.89	-0.175437	0.173339	-1.0121	0.311489	1	-0.124469	0.198375	-0.627446	0.530367	1	-0.118745	0.173217	-0.685527	0.493011	1	0.0334947	0.173298	0.193278	0.846741	1	-0.067442	0.198494	-0.339768	0.734031	1	LZTS1	protein-coding
ENSG00000108861	2757.84	0.1137	0.125725	0.904355	0.365807	1	-0.0854414	0.143868	-0.593888	0.552587	1	-0.00688889	0.1257	-0.054804	0.956295	1	-0.0250926	0.125936	-0.199248	0.842068	1	-0.135994	0.144151	-0.943417	0.345467	1	DUSP3	protein-coding
ENSG00000179604	2769.91	-0.154356	0.195645	-0.78896	0.430135	1	-0.315252	0.224055	-1.40703	0.159419	1	-0.0350428	0.195516	-0.179233	0.857755	1	0.0741179	0.195604	0.378917	0.704749	1	0.0498482	0.223985	0.222551	0.823885	1	CDC42EP4	protein-coding
ENSG00000241973	2768.15	-0.0279411	0.127649	-0.218891	0.826735	1	-0.1671	0.146116	-1.14362	0.252782	1	-0.0416949	0.127551	-0.326887	0.743753	1	-0.0138191	0.127738	-0.108183	0.91385	1	-0.19007	0.146377	-1.2985	0.194116	1	PI4KA	protein-coding
ENSG00000164040	2767.26	0.338914	0.171623	1.97476	0.0482958	0.579855	0.455581	0.196465	2.31889	0.0204012	0.576659	0.454752	0.171486	2.65183	0.00800574	0.321804	0.183975	0.171752	1.07117	0.284094	1	0.260043	0.196764	1.3216	0.1863	1	PGRMC2	protein-coding
ENSG00000060138	2774.63	-0.0950831	0.183389	-0.518479	0.604124	1	0.0284927	0.209966	0.135702	0.892057	1	-0.0621858	0.18329	-0.339276	0.734402	1	-0.263853	0.183532	-1.43764	0.150537	1	0.0233226	0.210119	0.110997	0.911619	1	YBX3	protein-coding
ENSG00000213445	2777.32	-0.245702	0.184429	-1.33223	0.182785	0.906733	-0.132571	0.211068	-0.628095	0.529942	1	-0.128504	0.184296	-0.697269	0.485634	1	-0.0150071	0.184387	-0.0813892	0.935132	1	-0.151616	0.211235	-0.717762	0.472904	1	SIPA1	protein-coding
ENSG00000144224	2783.98	0.0860552	0.175674	0.489858	0.624235	1	-0.175819	0.201308	-0.873383	0.382454	1	-0.0695536	0.175659	-0.395959	0.692135	1	0.0114899	0.175766	0.0653706	0.947879	1	0.0142042	0.201351	0.0705446	0.94376	1	UBXN4	protein-coding
ENSG00000178695	2760.02	0.322707	0.225854	1.42883	0.153052	0.865523	0.56898	0.258524	2.20088	0.0277444	0.702735	0.385016	0.225771	1.70534	0.0881313	1	0.357122	0.225887	1.58097	0.113884	1	-0.0584781	0.258987	-0.225796	0.82136	1	KCTD12	protein-coding
ENSG00000143013	2770.76	-0.260347	0.154502	-1.68508	0.0919738	0.7345	-0.195053	0.176847	-1.10295	0.27005	1	-0.103265	0.154318	-0.669172	0.503386	1	-0.0810216	0.15447	-0.524514	0.599921	1	-0.0939895	0.176963	-0.531125	0.595332	1	LMO4	protein-coding
ENSG00000108829	2787.52	0.0564714	0.157644	0.35822	0.720179	1	0.111875	0.180538	0.619675	0.535472	1	0.101163	0.157524	0.642211	0.520736	1	-0.0554527	0.157757	-0.351507	0.725208	1	-0.114145	0.180914	-0.630937	0.528082	1	LRRC59	protein-coding
ENSG00000069329	2771.19	0.156707	0.133895	1.17038	0.241849	0.976715	0.0297668	0.153293	0.194182	0.846033	1	-0.0662201	0.13392	-0.494475	0.620971	1	0.00715191	0.134073	0.0533433	0.957458	1	-0.053201	0.153581	-0.346402	0.72904	1	VPS35	protein-coding
ENSG00000007384	2760.37	0.0833435	0.151075	0.551669	0.581175	1	0.0815936	0.172923	0.471848	0.637035	1	-0.0605903	0.151053	-0.40112	0.688332	1	-0.0622086	0.151235	-0.411337	0.680826	1	0.106008	0.173084	0.612465	0.54023	1	RHBDF1	protein-coding
ENSG00000097021	2712.24	0.250235	0.210541	1.18854	0.234622	0.969906	-0.0282685	0.240903	-0.117344	0.906588	1	0.0319702	0.210588	0.151814	0.879333	1	-0.0875975	0.210825	-0.415498	0.677777	1	-0.214797	0.241141	-0.890753	0.373062	1	ACOT7	protein-coding
ENSG00000073578	2743.66	0.108549	0.145915	0.743919	0.456926	1	-0.00305468	0.166987	-0.0182929	0.985405	1	0.170088	0.145797	1.1666	0.24337	1	-0.062049	0.146122	-0.424639	0.6711	1	-0.0798603	0.167254	-0.47748	0.63302	1	SDHA	protein-coding
ENSG00000149260	2745.38	-0.165889	0.160903	-1.03099	0.302547	1	-0.179481	0.183921	-0.975858	0.329135	1	-0.191413	0.160843	-1.19006	0.234022	1	-0.131241	0.161014	-0.815091	0.41502	1	-0.0443692	0.183998	-0.241139	0.809447	1	CAPN5	protein-coding
ENSG00000141002	2754.39	0.0398695	0.137429	0.29011	0.771732	1	-0.0261207	0.157317	-0.166038	0.868127	1	0.0418981	0.137328	0.305096	0.760293	1	-0.204593	0.137683	-1.48597	0.137288	1	-0.034763	0.157533	-0.220671	0.825348	1	TCF25	protein-coding
ENSG00000119777	2772.77	-0.0932327	0.135025	-0.690483	0.48989	1	0.0220288	0.154541	0.142543	0.886651	1	-0.140522	0.134934	-1.04141	0.297685	1	-0.120355	0.13511	-0.890796	0.373039	1	-0.234881	0.154992	-1.51544	0.129661	1	TMEM214	protein-coding
ENSG00000106052	2765.97	-0.230233	0.158563	-1.452	0.146503	0.855135	-0.0187304	0.181472	-0.103214	0.917793	1	-0.100436	0.158385	-0.634126	0.525999	1	-0.0948683	0.158541	-0.598384	0.549584	1	-0.00781951	0.181643	-0.0430488	0.965663	1	TAX1BP1	protein-coding
ENSG00000173120	2764.56	-0.0868498	0.146355	-0.59342	0.5529	1	-0.105586	0.167604	-0.629972	0.528713	1	-0.0673303	0.146236	-0.460421	0.645214	1	-0.00417172	0.146371	-0.028501	0.977263	1	-0.0232914	0.167744	-0.138851	0.889568	1	KDM2A	protein-coding
ENSG00000115234	2754.33	0.0388435	0.166587	0.233172	0.815628	1	0.0149147	0.190758	0.0781867	0.93768	1	0.0826083	0.166479	0.496209	0.619747	1	-0.0197843	0.166682	-0.118695	0.905517	1	0.00675693	0.190942	0.0353872	0.971771	1	SNX17	protein-coding
ENSG00000154917	2708.78	0.148426	0.233125	0.636681	0.524333	1	-0.123118	0.266639	-0.461741	0.644267	1	-0.0543622	0.233182	-0.233133	0.815659	1	-0.243054	0.233488	-1.04097	0.297889	1	-0.239988	0.266816	-0.899453	0.368411	1	RAB6B	protein-coding
ENSG00000140682	2784.04	-0.314944	0.137144	-2.29645	0.0216502	0.392194	-0.0288262	0.156931	-0.183687	0.854259	1	-0.0999188	0.136881	-0.729967	0.46541	1	-0.245741	0.137151	-1.79175	0.0731728	1	-0.0210646	0.157138	-0.134051	0.893362	1	TGFB1I1	protein-coding
ENSG00000196235	2751.55	0.0181559	0.1387	0.130901	0.895854	1	0.0043416	0.158756	0.0273477	0.978182	1	0.0573624	0.13857	0.413959	0.678904	1	0.110375	0.138719	0.795672	0.426223	1	0.0208636	0.158956	0.131254	0.895574	1	SUPT5H	protein-coding
ENSG00000150753	2751.98	0.0397559	0.161955	0.245475	0.806088	1	0.126573	0.185424	0.682614	0.494851	1	0.0915265	0.161836	0.565551	0.571699	1	-0.0279019	0.162051	-0.172179	0.863297	1	0.0185437	0.18569	0.0998633	0.920453	1	CCT5	protein-coding
ENSG00000179950	2749.03	0.114706	0.135608	0.84587	0.397625	1	-0.020841	0.15529	-0.134207	0.893239	1	-0.012753	0.135578	-0.0940643	0.925058	1	-0.11931	0.135846	-0.878274	0.379795	1	-0.0612988	0.155546	-0.394089	0.693516	1	PUF60	protein-coding
ENSG00000210140	2766.7	0.128297	0.170197	0.753816	0.45096	1	0.114169	0.194933	0.585683	0.558089	1	-0.0425545	0.170189	-0.250043	0.802554	1	-0.0730527	0.170359	-0.428817	0.668056	1	-0.0780303	0.195258	-0.399627	0.689431	1	NA	NA
ENSG00000166794	2740.23	0.00337412	0.185672	0.0181725	0.985501	1	0.316476	0.212497	1.48932	0.136402	1	0.322607	0.185451	1.73958	0.0819323	1	-0.0391088	0.18574	-0.210557	0.833233	1	0.0691689	0.212806	0.325032	0.745157	1	PPIB	protein-coding
ENSG00000173020	2756.51	-0.205973	0.121918	-1.68944	0.0911346	0.733394	-0.073119	0.139453	-0.524325	0.600052	1	-0.137888	0.12174	-1.13264	0.257367	1	-0.035983	0.121879	-0.295236	0.767813	1	-0.103248	0.139727	-0.738929	0.45995	1	GRK2	protein-coding
ENSG00000177963	2753.75	0.085718	0.129853	0.660117	0.509179	1	0.0128653	0.148695	0.0865213	0.931052	1	0.10039	0.129732	0.773822	0.439036	1	-0.0268129	0.130009	-0.206239	0.836604	1	0.0451951	0.148898	0.30353	0.761486	1	RIC8A	protein-coding
ENSG00000255302	2766.93	-0.167837	0.155993	-1.07593	0.28196	1	0.0864325	0.178507	0.484197	0.628246	1	-0.0481435	0.155809	-0.30899	0.757329	1	0.0909205	0.155894	0.583221	0.559744	1	0.30334	0.178531	1.69909	0.0893017	1	EID1	protein-coding
ENSG00000148175	2750	-0.0394345	0.136682	-0.288513	0.772954	1	0.103839	0.156369	0.664066	0.506648	1	0.0690899	0.1365	0.506154	0.612749	1	0.172653	0.136616	1.26379	0.206307	1	-0.104891	0.156776	-0.66905	0.503464	1	STOM	protein-coding
ENSG00000172534	2749.44	-0.135532	0.152887	-0.886487	0.375355	1	-0.0877972	0.17503	-0.501611	0.615941	1	-0.150043	0.15279	-0.98202	0.32609	1	-0.0380421	0.152897	-0.248809	0.803509	1	0.0053806	0.175151	0.0307197	0.975493	1	HCFC1	protein-coding
ENSG00000135316	2752.89	0.221602	0.160783	1.37827	0.16812	0.890184	0.160463	0.184143	0.871402	0.383534	1	0.0995961	0.160746	0.619588	0.535529	1	0.178253	0.160859	1.10813	0.267804	1	0.0194429	0.18444	0.105416	0.916046	1	SYNCRIP	protein-coding
ENSG00000160310	2734.8	-0.0761327	0.154378	-0.493157	0.621901	1	0.0119373	0.176629	0.0675843	0.946117	1	-0.0466169	0.154269	-0.302179	0.762516	1	-0.0935715	0.154473	-0.605748	0.544682	1	-0.0460696	0.176852	-0.260497	0.79448	1	PRMT2	protein-coding
ENSG00000077232	2777	-0.0285571	0.187483	-0.152319	0.878935	1	0.219057	0.214652	1.02052	0.307483	1	-0.0537634	0.187394	-0.2869	0.774189	1	0.0992774	0.187458	0.529598	0.596391	1	0.303815	0.21475	1.41474	0.157145	1	DNAJC10	protein-coding
ENSG00000072062	2716.72	-0.21044	0.116216	-1.81077	0.0701768	0.660002	-0.0577433	0.132762	-0.434939	0.663607	1	0.0913196	0.115881	0.788048	0.430669	1	-0.0909912	0.116235	-0.782823	0.433731	1	-0.177611	0.133143	-1.33399	0.182209	1	PRKACA	protein-coding
ENSG00000156639	2745.44	-0.291234	0.137065	-2.12479	0.0336042	0.492478	0.0130458	0.156731	0.0832367	0.933663	1	-0.130994	0.136841	-0.95727	0.338431	1	-0.0960426	0.137005	-0.701017	0.483292	1	-0.0783271	0.157016	-0.498848	0.617887	1	ZFAND3	protein-coding
ENSG00000124214	2744.96	-0.0821526	0.137879	-0.595831	0.551288	1	-0.0903557	0.157885	-0.572289	0.567126	1	0.0894684	0.137669	0.649878	0.515771	1	0.00466899	0.137895	0.0338591	0.97299	1	0.0302638	0.158006	0.191536	0.848106	1	STAU1	protein-coding
ENSG00000141458	2712.31	0.222905	0.164614	1.35411	0.175701	0.901729	0.164031	0.188443	0.870453	0.384053	1	0.332177	0.164485	2.0195	0.0434351	0.950352	-0.0412652	0.164837	-0.25034	0.802325	1	-0.0317236	0.188766	-0.168058	0.866538	1	NPC1	protein-coding
ENSG00000205937	2727.74	-0.10516	0.128499	-0.818371	0.413145	1	-0.0217671	0.146992	-0.148083	0.882277	1	-0.063191	0.128358	-0.492304	0.622505	1	-0.183895	0.12865	-1.42943	0.152882	1	-0.126702	0.147312	-0.860096	0.389736	1	RNPS1	protein-coding
ENSG00000010322	2736.9	-0.0392929	0.140565	-0.279535	0.779834	1	-0.175964	0.160993	-1.09299	0.274398	1	-0.154567	0.140527	-1.0999	0.271374	1	-0.0969853	0.140682	-0.689394	0.490576	1	-0.159158	0.161198	-0.987341	0.323476	1	NISCH	protein-coding
ENSG00000128791	2755.3	0.021479	0.168261	0.127653	0.898423	1	-0.0616342	0.192755	-0.319755	0.749154	1	-0.0455621	0.16819	-0.270897	0.78647	1	0.10324	0.168266	0.613549	0.539513	1	0.156142	0.192773	0.809981	0.417951	1	TWSG1	protein-coding
ENSG00000137203	2722.2	-0.210246	0.186159	-1.12939	0.258734	0.995419	-0.112888	0.213005	-0.529978	0.596127	1	-0.0517271	0.185996	-0.278108	0.780929	1	0.121187	0.186063	0.651319	0.514841	1	0.016365	0.213074	0.0768046	0.938779	1	TFAP2A	protein-coding
ENSG00000100811	2731.85	-0.154409	0.136001	-1.13535	0.256228	0.992951	-0.0740721	0.15562	-0.475981	0.634088	1	-0.197361	0.135912	-1.45212	0.146468	1	-0.14772	0.136078	-1.08555	0.277678	1	-0.185772	0.155929	-1.19139	0.233499	1	YY1	protein-coding
ENSG00000107263	2746.6	-0.154316	0.162915	-0.947217	0.343528	1	-0.186724	0.186529	-1.00105	0.316804	1	-0.173666	0.162829	-1.06655	0.286174	1	0.0732757	0.162862	0.449924	0.652765	1	0.00226819	0.186576	0.0121569	0.9903	1	RAPGEF1	protein-coding
ENSG00000146072	2689.28	0.0461311	0.237851	0.19395	0.846215	1	-0.237275	0.272287	-0.871417	0.383527	1	-0.0783306	0.237854	-0.329323	0.741912	1	-0.140384	0.238028	-0.58978	0.555338	1	-0.294314	0.272441	-1.08029	0.280015	1	TNFRSF21	protein-coding
ENSG00000100300	2748.87	-0.186947	0.188671	-0.990865	0.321751	1	-0.0135153	0.216037	-0.0625602	0.950117	1	-0.0830263	0.18854	-0.440364	0.659674	1	-0.327121	0.188792	-1.7327	0.0831483	1	-0.112088	0.216255	-0.518314	0.604239	1	TSPO	protein-coding
ENSG00000167671	2732.71	-0.0729443	0.136241	-0.535408	0.592368	1	0.0469958	0.155921	0.301409	0.763103	1	0.0391863	0.136057	0.288013	0.773337	1	-0.0351797	0.136287	-0.25813	0.796307	1	0.0737116	0.156117	0.472157	0.636815	1	UBXN6	protein-coding
ENSG00000276293	2726.74	-0.119428	0.147439	-0.81002	0.417929	1	-0.206095	0.168764	-1.22121	0.222008	1	-0.0488521	0.147308	-0.331634	0.740166	1	-0.174131	0.147572	-1.17997	0.238011	1	-0.0412153	0.168838	-0.244112	0.807144	1	PIP4K2B	protein-coding
ENSG00000143799	2717.04	0.0795494	0.142475	0.558339	0.576613	1	0.0763686	0.163106	0.468216	0.63963	1	-0.0353446	0.142432	-0.24815	0.804018	1	-0.0871454	0.142653	-0.610892	0.541271	1	-0.0379581	0.163404	-0.232296	0.816308	1	PARP1	protein-coding
ENSG00000188895	2726.04	0.183003	0.163191	1.1214	0.262117	0.999072	-0.131979	0.187045	-0.7056	0.480437	1	-0.115395	0.163244	-0.706885	0.479638	1	-0.00968853	0.16335	-0.0593113	0.952704	1	-0.106827	0.187223	-0.570589	0.568279	1	MSL1	protein-coding
ENSG00000071242	2761.11	-0.281804	0.147584	-1.90945	0.056204	0.607521	-0.143735	0.168992	-0.850541	0.395024	1	-0.161919	0.147397	-1.09852	0.271977	1	-0.0261924	0.147486	-0.177593	0.859043	1	-0.125066	0.169197	-0.73917	0.459804	1	RPS6KA2	protein-coding
ENSG00000180891	2724.83	-0.172817	0.146257	-1.1816	0.237365	0.973455	-0.166722	0.167396	-0.99597	0.319264	1	-0.0412882	0.14607	-0.282661	0.777437	1	0.0717368	0.146181	0.49074	0.62361	1	-0.0301426	0.167486	-0.179971	0.857175	1	CUEDC1	protein-coding
ENSG00000166848	2699.86	-0.0447957	0.156755	-0.285769	0.775055	1	-0.137825	0.179394	-0.768277	0.442323	1	0.0158336	0.156638	0.101084	0.919484	1	-0.0645141	0.156863	-0.411277	0.68087	1	-0.0890718	0.179547	-0.496091	0.61983	1	TERF2IP	protein-coding
ENSG00000013297	2693	0.31535	0.227115	1.38851	0.164983	0.883068	0.360275	0.260026	1.38554	0.165888	1	0.00416245	0.22716	0.0183238	0.985381	1	-0.241215	0.227402	-1.06074	0.288807	1	-0.48234	0.260611	-1.85081	0.0641972	1	CLDN11	protein-coding
ENSG00000013288	2706.42	0.279488	0.157427	1.77535	0.0758404	0.682288	0.0874772	0.180237	0.485345	0.627431	1	0.172879	0.157394	1.09838	0.272038	1	0.00937101	0.157663	0.059437	0.952604	1	0.00726139	0.18048	0.0402337	0.967907	1	MAN2B2	protein-coding
ENSG00000104164	2713.91	-0.061985	0.119817	-0.517333	0.604924	1	-0.00537206	0.136951	-0.0392261	0.96871	1	-0.00549021	0.119651	-0.0458852	0.963402	1	0.0466759	0.119839	0.389487	0.696916	1	0.0736833	0.137109	0.537406	0.590987	1	BLOC1S6	protein-coding
ENSG00000153815	2674.87	0.198662	0.187261	1.06088	0.288743	1	0.22445	0.214174	1.04798	0.294646	1	0.381057	0.18712	2.03643	0.0417073	0.937533	0.134339	0.187393	0.716885	0.473445	1	-0.120379	0.214543	-0.561093	0.574734	1	CMIP	protein-coding
ENSG00000122042	2702.6	0.0180473	0.160199	0.112656	0.910304	1	-0.112354	0.183342	-0.612808	0.540003	1	-0.115671	0.160185	-0.72211	0.470227	1	0.0297511	0.160284	0.185615	0.852747	1	-0.0707165	0.183491	-0.385394	0.699945	1	UBL3	protein-coding
ENSG00000110108	2726.29	0.158272	0.15716	1.00707	0.313899	1	0.0841065	0.180025	0.467194	0.640361	1	0.0924711	0.157097	0.588623	0.556114	1	-0.16073	0.157408	-1.0211	0.307205	1	0.104539	0.180201	0.580124	0.561831	1	TMEM109	protein-coding
ENSG00000106665	2715.13	0.0339753	0.14805	0.229486	0.818491	1	-0.0551931	0.169425	-0.325768	0.7446	1	-0.0435694	0.148001	-0.294385	0.768464	1	0.0301296	0.148147	0.203376	0.838841	1	0.0563945	0.169536	0.33264	0.739406	1	CLIP2	protein-coding
ENSG00000173692	2703.51	0.0495491	0.139072	0.356285	0.721627	1	-0.0456689	0.159197	-0.28687	0.774212	1	-0.00405329	0.139	-0.0291603	0.976737	1	-0.00270401	0.139192	-0.0194265	0.984501	1	-0.115739	0.159475	-0.725748	0.467993	1	PSMD1	protein-coding
ENSG00000126432	2700.86	-0.25423	0.191241	-1.32937	0.183726	0.90722	-0.103465	0.218887	-0.472685	0.636438	1	-0.0055803	0.191056	-0.0292077	0.976699	1	-0.299656	0.191339	-1.5661	0.117325	1	-0.0243394	0.218989	-0.111144	0.911502	1	PRDX5	protein-coding
ENSG00000185989	2731.33	-0.322264	0.146097	-2.20582	0.0273964	0.445664	-0.132562	0.167117	-0.79323	0.427644	1	-0.0339072	0.1458	-0.232559	0.816104	1	0.0998977	0.145896	0.684719	0.493521	1	0.0826301	0.167142	0.49437	0.621045	1	RASA3	protein-coding
ENSG00000141027	2742.78	-0.00895582	0.192427	-0.0465413	0.962879	1	0.270993	0.220264	1.23031	0.218582	1	-0.0304946	0.192344	-0.158542	0.87403	1	0.265524	0.192345	1.38045	0.167447	1	0.166493	0.220474	0.755159	0.450153	1	NCOR1	protein-coding
ENSG00000134684	2733.13	-0.055084	0.165138	-0.333564	0.738709	1	-0.0719282	0.189143	-0.380285	0.703734	1	-0.135587	0.16508	-0.821342	0.411452	1	-0.103125	0.165219	-0.624167	0.532518	1	-0.208977	0.189436	-1.10316	0.26996	1	YARS1	protein-coding
ENSG00000113732	2687.73	-0.0675096	0.189468	-0.356311	0.721608	1	0.0888083	0.216788	0.409655	0.682059	1	0.186762	0.189279	0.986705	0.323787	1	0.0526349	0.18948	0.277786	0.781177	1	0.118065	0.216917	0.544286	0.586244	1	ATP6V0E1	protein-coding
ENSG00000171385	2676.35	0.430362	0.207792	2.07112	0.0383477	0.524726	0.312216	0.237979	1.31195	0.189538	1	0.481826	0.207697	2.31985	0.0203488	0.634586	0.253693	0.207913	1.22019	0.222393	1	0.0860913	0.23827	0.361318	0.717862	1	KCND3	protein-coding
ENSG00000146223	2707.61	-0.177342	0.139192	-1.27409	0.202633	0.934876	-0.177453	0.15933	-1.11374	0.265389	1	-0.0437383	0.138999	-0.314665	0.753016	1	-0.136238	0.139244	-0.978413	0.32787	1	-0.130509	0.159504	-0.818218	0.413233	1	RPL7L1	protein-coding
ENSG00000111667	2681.37	-0.133294	0.175177	-0.760911	0.44671	1	-0.042611	0.200419	-0.21261	0.831631	1	-0.0262038	0.175047	-0.149696	0.881005	1	-0.243168	0.175334	-1.38689	0.165475	1	-0.0845911	0.200604	-0.421682	0.673257	1	USP5	protein-coding
ENSG00000162889	2718.68	0.0491236	0.141807	0.346411	0.729034	1	0.0481014	0.162313	0.29635	0.766963	1	0.00911868	0.141724	0.064341	0.948699	1	0.0973721	0.141855	0.686422	0.492447	1	0.098322	0.162481	0.605131	0.545092	1	MAPKAPK2	protein-coding
ENSG00000005486	2662.74	0.523407	0.177256	2.95283	0.00314877	0.105104	0.456833	0.202847	2.25211	0.0243156	0.648528	0.476306	0.177208	2.68784	0.00719163	0.295792	0.0117673	0.177617	0.0662507	0.947178	1	0.158212	0.2032	0.778605	0.436213	1	RHBDD2	protein-coding
ENSG00000114978	2720.69	0.174914	0.149539	1.16969	0.242127	0.976895	-0.0419225	0.171392	-0.2446	0.806766	1	-0.0489486	0.149552	-0.327301	0.74344	1	0.152052	0.149609	1.01633	0.309472	1	0.0568213	0.171524	0.331273	0.740438	1	MOB1A	protein-coding
ENSG00000168209	2738.86	-0.318328	0.254162	-1.25246	0.210402	0.944481	0.0756012	0.291094	0.259714	0.795084	1	-0.11656	0.253992	-0.458912	0.646297	1	-0.0884099	0.254081	-0.34796	0.727871	1	0.330986	0.291091	1.13705	0.255515	1	DDIT4	protein-coding
ENSG00000162496	2676.72	-0.328468	0.181576	-1.80898	0.0704543	0.66124	-0.19624	0.207605	-0.94526	0.344526	1	-0.218693	0.181444	-1.20529	0.228091	1	-0.107552	0.181561	-0.592376	0.553599	1	-0.183436	0.207748	-0.882972	0.377251	1	DHRS3	protein-coding
ENSG00000115266	2653.72	-0.112452	0.215283	-0.522342	0.601432	1	-0.329478	0.246445	-1.33692	0.181248	1	-0.147701	0.215243	-0.686205	0.492584	1	-0.184566	0.215416	-0.856788	0.391562	1	-0.239651	0.246536	-0.972072	0.331014	1	APC2	protein-coding
ENSG00000120129	2702.57	-0.126146	0.148959	-0.846854	0.397076	1	-0.24253	0.170642	-1.42128	0.155236	1	-0.23634	0.148915	-1.58708	0.112495	1	-0.0172178	0.148968	-0.115581	0.907985	1	0.331335	0.170411	1.94433	0.051856	1	DUSP1	protein-coding
ENSG00000157020	2684.36	-0.132854	0.167429	-0.793497	0.427488	1	0.136399	0.191559	0.712048	0.476435	1	0.0929509	0.167223	0.555852	0.578312	1	-0.100682	0.167475	-0.601176	0.547723	1	-0.0118505	0.191833	-0.0617752	0.950742	1	SEC13	protein-coding
ENSG00000181409	2633.4	0.329985	0.301394	1.09486	0.273577	1	-0.303274	0.345183	-0.878588	0.379625	1	0.0330113	0.30145	0.109508	0.912799	1	-0.496377	0.301809	-1.64467	0.100037	1	-0.775534	0.345523	-2.24452	0.024799	1	AATK	protein-coding
ENSG00000143842	2690.8	-0.10787	0.184266	-0.585405	0.558276	1	-0.232014	0.211036	-1.09941	0.27159	1	-0.0170712	0.18414	-0.0927076	0.926136	1	0.32141	0.184128	1.74558	0.0808845	1	0.0345517	0.211031	0.163728	0.869945	1	SOX13	protein-coding
[truncated: 24,942 more rows]
